# Supplementary material for: Unraveling BRAF alterations: molecular insights to circumvent therapeutic resistance across cancer types
Source: Cancer Drug Resist. 2025 Mar 24;8:14. doi: 10.20517/cdr.2024.213 (PMC11977354; doi:10.20517/cdr.2024.213)
Supplement: Supplementary file 1 [file cdr-8-14-SupplementaryMaterials.zip]

Archive with 7 entries (7 files):
- Supplementary Figure 1.jpg
- Supplementary File 1.xlsx
- Supplementary File 2.xlsx
- Supplementary File 3.xlsx
- Supplementary File 4.xlsx
- Supplementary File 5.xlsx
- Supplementary Materials-Annotation.pdf
