# Supplementary material for: Unraveling BRAF alterations: molecular insights to circumvent therapeutic resistance across cancer types
Source: Cancer Drug Resist. 2025 Mar 24;8:14. doi: 10.20517/cdr.2024.213 (PMC11977354; doi:10.20517/cdr.2024.213)
Supplement: Supplementary file 1 [file cdr-8-14-SupplementaryMaterials.zip › Supplementary File 1.xlsx]

## Sheet: Curated sets (cBioportal)
Acinar Cell Carcinoma of the Pancreas (JHU, J Pathol 2014)
Acral Melanoma (TGEN, Genome Res 2017)
Acute Lymphoblastic Leukemia (St Jude, Nat Genet 2016)
Acute Myeloid Leukemia (OHSU, Nature 2018)
Acute Myeloid Leukemia (TCGA, PanCancer Atlas)
Acute myeloid leukemia or myelodysplastic syndromes (WashU, 2016)
Adenoid Cystic Carcinoma (FMI, Am J Surg Pathl. 2014)
Adenoid Cystic Carcinoma (JHU, Cancer Prev Res 2016)
Adenoid Cystic Carcinoma (MDA, Clin Cancer Res 2015)
Adenoid Cystic Carcinoma (MSK, Nat Genet 2013)
Adenoid Cystic Carcinoma (Sanger/MDA, JCI 2013)
Adenoid Cystic Carcinoma of the Breast (MSK, J Pathol. 2015)
Adenoid Cystic Carcinoma Project (J Clin Invest 2019)
Adrenocortical Carcinoma (TCGA, PanCancer Atlas)
Ampullary Carcinoma (Baylor College of Medicine, Cell Reports 2016)
Basal Cell Carcinoma (UNIGE, Nat Genet 2016)
Bladder Cancer (MSK, Eur Urol 2014)
Bladder Cancer (MSK, J Clin Onco 2013)
Bladder Urothelial Carcinoma (BGI, Nat Genet 2013)
Bladder Urothelial Carcinoma (DFCI/MSK, Cancer Discov 2014)
Bladder Urothelial Carcinoma (TCGA, PanCancer Atlas)
Brain Lower Grade Glioma (TCGA, PanCancer Atlas)
Breast Cancer (HTAN, 2022)
Breast Cancer (METABRIC, Nature 2012 & Nat Commun 2016)
Breast Cancer (MSK, NPJ Breast Cancer 2019)
Breast Cancer (SMC 2018)
Breast Fibroepithelial Tumors (Duke-NUS, Nat Genet 2015)
Breast Invasive Carcinoma (British Columbia, Nature 2012)
Breast Invasive Carcinoma (Broad, Nature 2012)
Breast Invasive Carcinoma (Sanger, Nature 2012)
Breast Invasive Carcinoma (TCGA, PanCancer Atlas)
Cervical Squamous Cell Carcinoma (TCGA, PanCancer Atlas)
China Pan-cancer (OrigiMed, Nature 2022)
Cholangiocarcinoma (ICGC, Cancer Discov 2017)
Cholangiocarcinoma (National Cancer Centre of Singapore, Nat Genet 2013)
Cholangiocarcinoma (National University of Singapore, Nat Genet 2012)
Cholangiocarcinoma (TCGA, PanCancer Atlas)
Chronic Lymphocytic Leukemia (Broad, Cell 2013)
Chronic Lymphocytic Leukemia (Broad, Nature 2015)
Chronic lymphocytic leukemia (ICGC, Nature Genetics 2011)
Chronic Lymphocytic Leukemia (IUOPA, Nature 2015)
Clear Cell Renal Cell Carcinoma (DFCI, Science 2019)
Colon Adenocarcinoma (CaseCCC, PNAS 2015)
Colon Cancer (CPTAC-2 Prospective, Cell 2019)
Colorectal Adenocarcinoma (DFCI, Cell Reports 2016)
Colorectal Adenocarcinoma (Genentech, Nature 2012)
Colorectal Adenocarcinoma (TCGA, PanCancer Atlas)
Colorectal Adenocarcinoma Triplets (MSK, Genome Biol 2014)
Combined Hepatocellular and Intrahepatic Cholangiocarcinoma (Peking University, Cancer Cell 2019)
Cutaneous Squamous Cell Carcinoma (DFCI, Clin Cancer Res 2015)
Cutaneous Squamous Cell Carcinoma (MD Anderson, Clin Cancer Res 2014)
Cutaneous Squamous Cell Carcinoma (UCSF, NPJ Genom Med 2021)
Cutaneous T Cell Lymphoma (Columbia U, Nat Genet 2015)
Cystic Tumor of the Pancreas (Johns Hopkins, PNAS 2011)
Desmoplastic Melanoma (Broad Institute, Nat Genet 2015)
Diffuse Glioma (GLASS Consortium, Nature 2019)
Diffuse Large B cell Lymphoma (DFCI, Nat Med 2018)
Diffuse Large B-cell Lymphoma (BCGSC, Blood 2013)
Diffuse Large B-Cell Lymphoma (Duke, Cell 2017)
Diffuse Large B-Cell Lymphoma (TCGA, PanCancer Atlas)
Disparities in metastatic colorectal cancer between Africans and Americans (MSK, 2020)
Endometrial Carcinoma (CPTAC, Cell 2020)
Endometrial Carcinoma cfDNA (MSK, Clin Cancer Res 2022)
Endometrial Carcinoma MSI (MSK, Clin Cancer Res 2022)
Esophageal Adenocarcinoma (DFCI, Nat Genet 2013)
Esophageal Adenocarcinoma (TCGA, PanCancer Atlas)
Esophageal Squamous Cell Carcinoma (ICGC, Nature 2014)
Esophageal Squamous Cell Carcinoma (UCLA, Nat Genet 2014)
Ewing Sarcoma (Institut Curie, Cancer Discov 2014)
Gallbladder Carcinoma (Shanghai, Nat Genet 2014)
Gastric Adenocarcinoma (TMUCIH, PNAS 2015)
Gastric Cancer (OncoSG, 2018)
Glioblastoma (Columbia, Nat Med. 2019)
Glioblastoma (CPTAC, Cell 2021)
Glioblastoma Multiforme (TCGA, PanCancer Atlas)
Glioma (MSK, Nature 2019)
Head and Neck Squamous Cell Carcinoma (Broad, Science 2011)
Head and Neck Squamous Cell Carcinoma (Johns Hopkins, Science 2011)
Head and Neck Squamous Cell Carcinoma (TCGA, PanCancer Atlas)
Hepatocellular Adenoma (INSERM, Cancer Cell 2014)
Hepatocellular Carcinoma (MERiC/Basel, Nat Commun. 2022)
Hepatocellular Carcinomas (INSERM, Nat Genet 2015)
Histiocytosis Cobimetinib (MSK, Nature 2019)
Insulinoma (Shanghai, Nat Commun 2013)
Intrahepatic Cholangiocarcinoma (JHU, Nat Genet 2013)
Intrahepatic Cholangiocarcinoma (Mount Sinai 2015)
Intrahepatic Cholangiocarcinoma (Shanghai, Nat Commun 2014)
Kidney Chromophobe (TCGA, PanCancer Atlas)
Kidney Renal Clear Cell Carcinoma (BGI, Nat Genet 2012)
Kidney Renal Clear Cell Carcinoma (IRC, Nat Genet 2014)
Kidney Renal Clear Cell Carcinoma (TCGA, PanCancer Atlas)
Kidney Renal Papillary Cell Carcinoma (TCGA, PanCancer Atlas)
Liver Hepatocellular Adenoma and Carcinomas (MSK, PLOS One 2018)
Liver Hepatocellular Carcinoma (AMC, Hepatology 2014)
Liver Hepatocellular Carcinoma (RIKEN, Nat Genet 2012)
Liver Hepatocellular Carcinoma (TCGA, PanCancer Atlas)
Low-Grade Gliomas (UCSF, Science 2014)
Low-Grade Serous Ovarian Cancer (MSK, Clin Cancer Res 2022)
Lung Adenocarcinoma (Broad, Cell 2012)
Lung Adenocarcinoma (CPTAC, Cell 2020)
Lung Adenocarcinoma (OncoSG, Nat Genet 2020)
Lung Adenocarcinoma (TCGA, PanCancer Atlas)
Lung Adenocarcinoma (TSP, Nature 2008)
Lung Cancer (SMC, Cancer Research 2016)
Lung Cancer in Never Smokers (NCI, Nature Genetics 2021)
Lung Squamous Cell Carcinoma (CPTAC, Cell 2021)
Lung Squamous Cell Carcinoma (TCGA, PanCancer Atlas)
Malignant Peripheral Nerve Sheath Tumor (MSK, Nat Genet 2014)
Mantle Cell Lymphoma (IDIBIPS, PNAS 2013)
Medulloblastoma (Broad, Nature 2012)
Medulloblastoma (DKFZ, Nature 2017)
Medulloblastoma (PCGP, Nature 2012)
Medulloblastoma (Sickkids, Nature 2016)
Melanoma (MSK, NEJM 2014)
Meningioma (University of Toronto, Nature 2021)
Mesothelioma (TCGA, PanCancer Atlas)
Metastatic Biliary Tract Cancers (SUMMIT - Neratinib Basket Trial, 2022)
Metastatic Breast Cancer (INSERM, PLoS Med 2016)
Metastatic Melanoma (DFCI, Nature Medicine 2019)
Metastatic Melanoma (DFCI, Science 2015)
Metastatic Melanoma (MSK, JCO Precis Oncol 2017)
Metastatic Melanoma (UCLA, Cell 2016)
Metastatic Prostate Adenocarcinoma (MCTP, Nature 2012)
Metastatic Prostate Adenocarcinoma (SU2C/PCF Dream Team, PNAS 2019)
Metastatic Solid Cancers (UMich, Nature 2017)
Mixed Tumors Selpercatinib RET Trial (MSK, Nat Commun. 2022)
MSK-IMPACT Clinical Sequencing Cohort (MSK, Nat Med 2017)
MSS Mixed Solid Tumors (Broad/Dana-Farber, Nat Genet 2018)
Multiple Myeloma (Broad, Cancer Cell 2014)
Myelodysplasia (UTokyo, Nature 2011)
Myelodysplastic Syndromes (MDS IWG, IPSSM, NEJM Evidence 2022)
Myeloproliferative Neoplasms (CIMR, NEJM 2013)
Nasopharyngeal Carcinoma (Singapore, Nat Genet 2014)
Neuroblastoma (AMC Amsterdam, Nature 2012)
Neuroblastoma (Broad, Nature 2015)
Neuroendocrine Prostate Cancer (Multi-Institute, Nat Med 2016)
Non-Hodgkin Lymphoma (BCGSC, Nature 2011)
Non-Small Cell Lung Cancer (MSK, Cancer Cell 2018)
Non-Small Cell Lung Cancer (TRACERx, NEJM & Nature 2017)
Non-Small Cell Lung Cancer (University of Turin, Lung Cancer 2017)
Oral Squamous Cell Carcinoma (MD Anderson, Cancer Discov 2013)
Ovarian Serous Cystadenocarcinoma (TCGA, PanCancer Atlas)
Pan-cancer Analysis of Advanced and Metastatic Tumors (BCGSC, Nature Cancer 2020)
Pan-cancer analysis of whole genomes (ICGC/TCGA, Nature 2020)
Pancreatic Adenocarcinoma (QCMG, Nature 2016)
Pancreatic Adenocarcinoma (TCGA, PanCancer Atlas)
Pancreatic Cancer (UTSW, Nat Commun 2015)
Pancreatic Ductal Adenocarcinoma (CPTAC, Cell 2021)
Pancreatic Neuroendocrine Tumors (Johns Hopkins University, Science 2011)
Pancreatic Neuroendocrine Tumors (Multi-Institute, Nature 2017)
Pediatric Acute Lymphoid Leukemia - Phase II (TARGET, 2018)
Pediatric Acute Myeloid Leukemia (TARGET, 2018)
Pediatric Brain Cancer (CPTAC/CHOP, Cell 2020)
Pediatric Ewing Sarcoma (DFCI, Cancer Discov 2014)
Pediatric Neuroblastoma (TARGET, 2018)
Pediatric Pan-cancer (Columbia U, Genome Med 2016)
Pediatric Pan-Cancer (DKFZ, Nature 2017)
Pediatric Preclinical Testing Consortium (CHOP, Cell Rep 2019)
Pediatric Rhabdoid Tumor (TARGET, 2018)
Pediatric Wilms' Tumor (TARGET, 2018)
Pheochromocytoma and Paraganglioma (TCGA, PanCancer Atlas)
Pleural Mesothelioma (NYU, Cancer Res 2015)
Primary Central Nervous System Lymphoma (Mayo Clinic, Clin Cancer Res 2015)
Prostate Adenocarcinoma (Broad/Cornell, Nat Genet 2012)
Prostate Adenocarcinoma (Fred Hutchinson CRC, Nat Med 2016)
Prostate Adenocarcinoma (MSK, Cancer Cell 2010)
Prostate Adenocarcinoma (SMMU, Eur Urol 2017)
Prostate Adenocarcinoma (TCGA, PanCancer Atlas)
Prostate Adenocarcinoma Organoids (MSK, Cell 2014)
Prostate Cancer (DKFZ, Cancer Cell 2018)
Prostate Cancer (MSK, Cell Metab 2020)
Prostate Cancer Brain Metastases (Bern, Nat Commun. 2022)
Proteogenomic landscape of breast cancer (CPTAC, Cell 2020)
Renal Clear Cell Carcinoma (UTokyo, Nat Genet 2013)
Renal Non-Clear Cell Carcinoma (Genentech, Nat Genet 2014)
Rhabdoid Cancer (BCGSC, Cancer Cell 2016)
Rhabdomyosarcoma (NIH, Cancer Discov 2014)
Sarcoma (MSKCC/Broad, Nat Genet 2010)
Sarcoma (TCGA, PanCancer Atlas)
Skin Cutaneous Melanoma (Broad, Cell 2012)
Skin Cutaneous Melanoma (TCGA, PanCancer Atlas)
Skin Cutaneous Melanoma (Yale, Nat Genet 2012)
Skin Cutaneous Melanoma(Broad, Cancer Discov 2014)
Small Cell Carcinoma of the Ovary (MSK, Nat Genet 2014)
Small Cell Lung Cancer (Johns Hopkins, Nat Genet 2012)
Small Cell Lung Cancer (U Cologne, Nature 2015)
Small-Cell Lung Cancer (Multi-Institute, Cancer Cell 2017)
Squamous Cell Carcinoma of the Vulva (CUK, Exp Mol Med 2018)
Stomach Adenocarcinoma (Pfizer and UHK, Nat Genet 2014)
Stomach Adenocarcinoma (TCGA, PanCancer Atlas)
Stomach Adenocarcinoma (U Tokyo, Nat Genet 2014)
SUMMIT - Neratinib Basket Study (Multi-Institute, Nature 2018)
Testicular Germ Cell Tumors (TCGA, PanCancer Atlas)
The Angiosarcoma Project - Count Me In (Nature Medicine, 2020)
The Angiosarcoma Project (Provisional, July 2020)
The Metastatic Breast Cancer Project (Archived, 2020)
The Metastatic Prostate Cancer Project (Provisional, June 2021)
Thymic Epithelial Tumors (NCI, Nat Genet 2014)
Thymoma (TCGA, PanCancer Atlas)
Thyroid Carcinoma (TCGA, PanCancer Atlas)
Unclassified Renal Cell Carcinoma (MSK, Nature 2016)
Upper Tract Urothelial Cancer (MSK, Eur Urol 2015)
Upper Tract Urothelial Carcinoma (Cornell/Baylor/MDACC, Nat Commun 2019)
Upper Tract Urothelial Carcinoma (IGBMC, Genome Biology 2021)
Upper Tract Urothelial Carcinoma (MSK, Nat Commun 2020)
Urothelial Carcinoma (BCAN/HCRN, 2022)
Urothelial Carcinoma (Cornell/Trento, Nat Gen 2016)
Uterine Carcinosarcoma (Johns Hopkins, Nat Commun 2014)
Uterine Carcinosarcoma (TCGA, PanCancer Atlas)
Uterine Clear Cell Carcinoma (NIH, Cancer 2017)
Uterine Corpus Endometrial Carcinoma (TCGA, PanCancer Atlas)
Uveal Melanoma (QIMR, Oncotarget 2016)
Uveal Melanoma (TCGA, PanCancer Atlas)

## Sheet: cancer type cBioportal_cohort#1
Acinar Cell Carcinoma of the Pancreas
Acral Melanoma
Acute Lymphoblastic Leukemia
Acute Myeloid Leukemia
Adenoid Cystic Carcinoma
Adrenocortical Carcinoma
Ampullary Carcinoma
Basal Cell Carcinoma
Bladder Cancer
Brain Lower Grade Glioma
Breast Cancer
Breast Invasive Carcinoma
Cervical Squamous Cell Carcinoma
China Pan-cancer (OrigiMed, Nature 2022)
Cholangiocarcinoma
Chronic Lymphocytic Leukemia
Clear Cell Renal Cell Carcinoma
Colorectal Adenocarcinoma
Combined Hepatocellular and Intrahepatic Cholangiocarcinoma
Cutaneous Squamous Cell Carcinoma
Cutaneous T Cell Lymphoma
Cystic Tumor of the Pancreas
Desmoplastic Melanoma
Diffuse Glioma
Diffuse Large B cell Lymphoma
Endometrial Carcinoma
Esophageal Adenocarcinoma
Esophageal Squamous Cell Carcinoma
Ewing Sarcoma
Gallbladder Carcinoma
Gastric Cancer
Glioblastoma
Glioma
Head and Neck Squamous Cell Carcinoma
Hepatocellular Adenoma
Histiocytosis Cobimetinib
Insulinoma
Intrahepatic Cholangiocarcinoma
Kidney Chromophobe
Kidney Renal Clear Cell Carcinoma
Kidney Renal Papillary Cell Carcinoma
Liver Hepatocellular Carcinoma
Low-Grade Gliomas
Low-Grade Serous Ovarian Cancer
Lung Adenocarcinoma
Lung Cancer in Never Smokers
Lung Squamous Cell Carcinoma
Malignant Peripheral Nerve Sheath Tumor
Mantle Cell Lymphoma
Medulloblastoma
Melanoma
Meningioma
Mesothelioma
Metastatic Biliary Tract Cancers
Metastatic Breast Cancer
Metastatic Melanoma
Metastatic Prostate Adenocarcinoma
Multiple Myeloma
Myelodysplastic Syndromes
Nasopharyngeal Carcinoma
Neuroblastoma
Neuroendocrine Prostate Cancer
Non-Hodgkin Lymphoma
Non-Small Cell Lung Cancer
Oral Squamous Cell Carcinoma
Ovarian Serous Cystadenocarcinoma
Pancreatic Adenocarcinoma
Pancreatic Neuroendocrine Tumors
Pediatric Acute Lymphoid Leukemia
Pediatric Brain Cancer
Pediatric Ewing Sarcoma
Pediatric Neuroblastoma
Pediatric Rhabdoid Tumor
Pediatric Wilms' Tumor
Pheochromocytoma and Paraganglioma
Pleural Mesothelioma
Primary Central Nervous System Lymphoma
Prostate Adenocarcinoma
Prostate Cancer
Prostate Cancer Brain Metastases
Renal Clear Cell Carcinoma
Renal Non-Clear Cell Carcinoma
Rhabdoid Cancer
Rhabdomyosarcoma
Sarcoma
Skin Cutaneous Melanoma
Small Cell Carcinoma of the Ovary
Small Cell Lung Cancer
Squamous Cell Carcinoma of the Vulva
Stomach Adenocarcinoma
Testicular Germ Cell Tumors
Angiosarcoma
Thymic Epithelial Tumors
Thymoma
Thyroid Carcinoma
Unclassified Renal Cell Carcinoma
Upper Tract Urothelial Carcinoma
Urothelial Carcinoma
Uterine Carcinosarcoma
Uterine Clear Cell Carcinoma
Uterine Corpus Endometrial Carcinoma
Uveal Melanoma

## Sheet: cancer type_GENIE_cohort#2
Adenocarcinoma In Situ
Adrenal Gland Cancer, NOS
Adrenocortical Adenoma
Adrenocortical Carcinoma
Ampullary Cancer
Anal Cancer
Angiomatoid Fibrous Histiocytoma
Appendiceal Cancer
B-Lymphoblastic Leukemia/Lymphoma
Biliary Tract Cancer, NOS
Bladder Cancer
Bladder/Urinary Tract Cancer, NOS
Blastic Plasmacytoid Dendritic Cell Neoplasm
Blood Cancer, NOS
Bone Cancer
Bone Cancer, NOS
Bowel Cancer, NOS
Breast Cancer
Breast Cancer, NOS
Breast Sarcoma
Cancer of Unknown Primary
Cervical Cancer
Cervical Cancer, NOS
Choroid Plexus Tumor
Clear Cell Sarcoma of Kidney
CNS Cancer
CNS/Brain Cancer, NOS
Colorectal Cancer
Embryonal Tumor
Endometrial Cancer
Esophageal/Stomach Cancer, NOS
Esophagogastric Cancer
Gastrointestinal Neuroendocrine Tumor
Gastrointestinal Neuroendocrine Tumors of the Esophagus/Stomach
Gastrointestinal Stromal Tumor
Germ Cell Tumor
Gestational Trophoblastic Disease
Glioma
Head and Neck Cancer
Head and Neck Cancer, NOS
Hepatobiliary Cancer
Histiocytosis
Hodgkin Lymphoma
Infantile Fibrosarcoma
Kidney Cancer, NOS
Lacrimal Gland Tumor
Leukemia
Liver Cancer, NOS
Lung Cancer, NOS
Lymphatic Cancer, NOS
Malignant Glomus Tumor
Malignant Rhabdoid Tumor of the Liver
Mastocytosis
Mature B-Cell Neoplasms
Mature T and NK Neoplasms
Melanocytoma
Melanoma
Mesothelioma
Miscellaneous Brain Tumor
Miscellaneous Neuroepithelial Tumor
Myelodysplastic Syndromes
Myelodysplastic/Myeloproliferative Neoplasms
Myeloid Neoplasms with Germ Line Predisposition
Myeloproliferative Neoplasms
Myofibromatosis
Nerve Sheath Tumor
Non-Hodgkin Lymphoma
Non-Small Cell Lung Cancer
Other Cancer, NOS
Ovarian Cancer
Ovarian/Fallopian Tube Cancer, NOS
Pancreatic Cancer
Pancreatic Cancer, NOS
Parathyroid Cancer
Penile Cancer
Peripheral Nervous System
Peripheral Nervous System Cancer, NOS
Peritoneal Cancer, NOS
Pheochromocytoma
Pineal Tumor
Posttransplant Lymphoproliferative Disorders
Primary CNS Melanocytic Tumors
Prostate Cancer
Prostate Cancer, NOS
Renal Cell Carcinoma
Renal Neuroendocrine Tumor
Retinoblastoma
Rhabdoid Cancer
Salivary Gland Cancer
Sellar Tumor
Sex Cord Stromal Tumor
Skin Cancer, Non-Melanoma
Skin Cancer, NOS
Small Bowel Cancer
Small Cell Lung Cancer
Soft Tissue Cancer
Soft Tissue Cancer, NOS
Soft Tissue Sarcoma
T-Lymphoblastic Leukemia/Lymphoma
Testicular Cancer, NOS
Thymic Tumor
Thyroid Cancer
Thyroid Cancer, NOS
Tubular Adenoma of the Colon
Undifferentiated Embryonal Sarcoma of the Liver
Uterine Cancer, NOS
Uterine Sarcoma
Vaginal Cancer
Vulvar Carcinoma
Vulvar/Vaginal Cancer, NOS
Wilms Tumor
