# Supplementary material for: Unraveling BRAF alterations: molecular insights to circumvent therapeutic resistance across cancer types
Source: Cancer Drug Resist. 2025 Mar 24;8:14. doi: 10.20517/cdr.2024.213 (PMC11977354; doi:10.20517/cdr.2024.213)
Supplement: Supplementary file 1 [file cdr-8-14-SupplementaryMaterials.zip › Supplementary File 2.xlsx]

## Sheet: mutations_cohort#1
Cancer Type Detailed	Alteration Frequency	Alteration Type	Alteration Count
Cutaneous Melanoma	45.7973	mutated	583
Papillary Thyroid Cancer	57.2115	mutated	357
Colorectal Adenocarcinoma	10.8359	mutated	245
Lung Adenocarcinoma	4.5587	mutated	219
Melanoma	46.6165	mutated	186
Colon Adenocarcinoma	11.9426	mutated	158
Bladder Urothelial Carcinoma	3.58374	mutated	52
Lung Squamous Cell Carcinoma	2.83912	mutated	36
Chronic Lymphocytic Leukemia/Small Lymphocytic Lymphoma	2.59451	mutated	35
Myelodysplastic Syndromes	1.01766	mutated	34
Melanoma of Unknown Primary	49.2308	mutated	32
Skin Cancer, Non-Melanoma	10.5802	mutated	31
Prostate Adenocarcinoma	1.13887	mutated	31
Intrahepatic Cholangiocarcinoma	3.663	mutated	30
Pancreatic Adenocarcinoma	1.56087	mutated	30
Uterine Endometrioid Carcinoma	5.05226	mutated	29
Poorly Differentiated Thyroid Carcinoma	33.3333	mutated	28
Mucinous Adenocarcinoma of the Colon and Rectum	24.7706	mutated	27
Glioblastoma Multiforme	2.51163	mutated	27
Diffuse Large B-Cell Lymphoma, NOS	2.11899	mutated	26
Non-Small Cell Lung Cancer	6.74847	mutated	22
Acral Melanoma	25.9259	mutated	21
Cholangiocarcinoma	3.88889	mutated	21
Gastric Adenocarcinoma	2.35294	mutated	20
Liver Hepatocellular Carcinoma	1.76835	mutated	20
Breast Invasive Ductal Carcinoma	0.466309	mutated	20
Endometrial Carcinoma	6.14887	mutated	19
Upper Tract Urothelial Carcinoma	5.38244	mutated	19
Extrahepatic Cholangiocarcinoma	5.98592	mutated	17
Cutaneous Squamous Cell Carcinoma	7.61905	mutated	16
Low-Grade Serous Ovarian Cancer	8.75	mutated	14
Plasma Cell Myeloma	6.79612	mutated	14
Cancer of Unknown Primary	4.44444	mutated	12
Rectal Adenocarcinoma	3.90879	mutated	12
Esophageal Squamous Cell Carcinoma	1.30577	mutated	12
Poorly Differentiated Thyroid Cancer	16.3934	mutated	10
Pediatric Low Grade Gliomas	10.7527	mutated	10
Glioblastoma	2.96736	mutated	10
Small Cell Lung Cancer	1.70132	mutated	9
Invasive Breast Carcinoma	1.16129	mutated	9
Head and Neck Squamous Cell Carcinoma	1.11248	mutated	9
Histiocytic and Dendritic Cell Neoplasms	15.6863	mutated	8
High-Grade Glioma, NOS	5.67376	mutated	8
Pancreatic Neuroendocrine Tumor	2.43161	mutated	8
Adenoid Cystic Carcinoma	0.635425	mutated	8
Pilocytic astrocytoma	7.52688	mutated	7
Breast Invasive Lobular Carcinoma	1.06707	mutated	7
Pilocytic Astrocytoma	6.52174	mutated	6
Angiosarcoma	3.27869	mutated	6
Stomach Adenocarcinoma	0.972447	mutated	6
Perihilar Cholangiocarcinoma	4.5045	mutated	5
Uterine Serous Carcinoma/Uterine Papillary Serous Carcinoma	2.82486	mutated	5
Ampullary Carcinoma	2.82486	mutated	5
Gallbladder Adenocarcinoma	2.22222	mutated	5
Astrocytoma	1.9685	mutated	5
Prostate	1.03734	mutated	5
Hepatocellular Carcinoma	0.424088	mutated	5
Small Bowel Adenocarcinoma	7.01754	mutated	4
Germinal Center B-Cell Type	4.70588	mutated	4
Undifferentiated Pleomorphic Sarcoma/Malignant Fibrous Histiocytoma/High-Grade Spindle Cell Sarcoma	3.33333	mutated	4
Hepatocellular Carcinoma plus Intrahepatic Cholangiocarcinoma	2.25989	mutated	4
Mixed Cancer Types	2.1164	mutated	4
Papillary Renal Cell Carcinoma	1.14613	mutated	4
Cervical Squamous Cell Carcinoma	1.11732	mutated	4
Esophageal Adenocarcinoma	0.840336	mutated	4
Adenoid Cystic Carcinoma of the Lung	3.84615	mutated	3
Intestinal Type Stomach Adenocarcinoma	3.48837	mutated	3
Lung Adenosquamous Carcinoma	3.125	mutated	3
Tubular Stomach Adenocarcinoma	3.09278	mutated	3
Serous Ovarian Cancer	0.432277	mutated	3
Renal Clear Cell Carcinoma	0.255319	mutated	3
Neuroblastoma	0.213371	mutated	3
Adenoid Cystic Breast Cancer	3.77358	mutated	2
Prostate Neuroendocrine Carcinoma	3.125	mutated	2
Merkel Cell Carcinoma	3.07692	mutated	2
Uterine Leiomyosarcoma	2.94118	mutated	2
Rhabdomyosarcoma	1.76991	mutated	2
Uterine Carcinosarcoma/Uterine Malignant Mixed Mullerian Tumor	1.63934	mutated	2
Oligoastrocytoma	1.36054	mutated	2
Uveal Melanoma	1.27389	mutated	2
Gastrointestinal Stromal Tumor	0.961538	mutated	2
Ewing Sarcoma	0.655738	mutated	2
Breast Invasive Carcinoma	0.643087	mutated	2
Breast Mixed Ductal and Lobular Carcinoma	0.569801	mutated	2
Monoclonal B-Cell Lymphocytosis	1.85185	mutated	1
Undifferentiated Pleomorphic Sarcoma Malignant Fibrous Histiocytoma	1.81818	mutated	1
Diffuse Astrocytoma	1.6129	mutated	1
Pleural Mesothelioma	1.5625	mutated	1
Anaplastic Oligodendroglioma	1.44928	mutated	1
Activated B-cell Type	1.44928	mutated	1
Breast Invasive Carcinoma (NOS)	1.2987	mutated	1
Diffuse Type Stomach Adenocarcinoma	1.23457	mutated	1
Infiltrating Ductal Carcinoma	1.21951	mutated	1
Gallbladder Cancer	1.17647	mutated	1
Ependymoma	1.13636	mutated	1
Esophagogastric Adenocarcinoma	1.04167	mutated	1
Pleural Mesothelioma, Epithelioid Type	0.961538	mutated	1
Unclassified Renal Cell Carcinoma	0.862069	mutated	1
Adrenocortical Carcinoma	0.78125	mutated	1
Anaplastic Astrocytoma	0.724638	mutated	1
Seminoma	0.719424	mutated	1
AML with Mutated NPM1	0.671141	mutated	1
Leiomyosarcoma	0.469484	mutated	1
Sarcoma, NOS	0.414938	mutated	1
Osteosarcoma	0.362319	mutated	1
Oligodendroglioma	0.357143	mutated	1
Hepatocellular Adenoma	0.34965	mutated	1
High-Grade Serous Ovarian Cancer	0.299401	mutated	1
Wilms' Tumor	0.14881	mutated	1
Medulloblastoma	0.0988142	mutated	1

## Sheet: mutations_cohort#2
Cancer Type Detailed	Alteration Frequency	Alteration Type	Alteration Count
Hairy Cell Leukemia	68.5393	mutated	61
Papillary Thyroid Cancer	62.2912	mutated	783
Ganglioglioma	46.4286	mutated	78
Melanoma of Unknown Primary	41.6393	mutated	127
Serous Borderline Ovarian Tumor	40.9836	mutated	25
Cutaneous Melanoma	40.0496	mutated	807
Anaplastic Thyroid Cancer	38.3966	mutated	91
Langerhans Cell Histiocytosis	38.0488	mutated	78
Melanoma	35.2019	mutated	1212
Atypical Nevus	23.3503	mutated	46
Mucinous Adenocarcinoma of the Colon and Rectum	21.2291	mutated	76
Poorly Differentiated Thyroid Cancer	20.4301	mutated	57
High-Grade Neuroendocrine Carcinoma of the Colon and Rectum	16.2162	mutated	24
Low-Grade Glioma, NOS	16.1926	mutated	74
Primary Brain Tumor	15.6863	mutated	8
Histiocytic and Dendritic Cell Neoplasms	14.2857	mutated	12
Small Bowel Cancer	13.7056	mutated	27
Acral Melanoma	13.4831	mutated	24
Colon Adenocarcinoma	13.0391	mutated	1167
Erdheim-Chester Disease	13.0081	mutated	16
Small Intestinal Carcinoma	12.5	mutated	12
Duodenal Adenocarcinoma	10.4651	mutated	18
Head and Neck Mucosal Melanoma	10.1852	mutated	11
Low-Grade Serous Ovarian Cancer	9.76331	mutated	33
Colorectal Adenocarcinoma	9.10949	mutated	312
Glioma, NOS	8.83978	mutated	16
Gliosarcoma	8.33333	mutated	9
Pilocytic Astrocytoma	8.10811	mutated	30
Basal Cell Carcinoma	8.08081	mutated	8
Sarcomatoid Carcinoma of the Lung	8	mutated	8
Endometrial Carcinoma	7.06605	mutated	46
Signet Ring Cell Adenocarcinoma of the Colon and Rectum	7	mutated	7
Uterine Mixed Endometrial Carcinoma	6.80272	mutated	10
Diffuse Glioma	6.78733	mutated	30
Large Cell Neuroendocrine Carcinoma	6.66667	mutated	19
High-Grade Glioma, NOS	6.46465	mutated	32
Mucosal Melanoma of the Vulva/Vagina	6.42202	mutated	7
Astrocytoma	6.30324	mutated	37
Cancer of Unknown Primary, NOS	6.19469	mutated	21
Cholangiocarcinoma	6.16845	mutated	52
Cutaneous Squamous Cell Carcinoma	6.08974	mutated	19
Adenocarcinoma, NOS	5.98592	mutated	85
Intrahepatic Cholangiocarcinoma	5.91286	mutated	57
Anorectal Mucosal Melanoma	5.83942	mutated	8
Cancer of Unknown Primary	5.73951	mutated	78
Lung Adenocarcinoma	5.58268	mutated	1029
Poorly Differentiated Non-Small Cell Lung Cancer	5.53936	mutated	19
Dysembryoplastic Neuroepithelial Tumor	5.45455	mutated	3
Pleomorphic Carcinoma of the Lung	5.37634	mutated	5
Ampullary Carcinoma	5.28846	mutated	11
Uterine Endometrioid Carcinoma	5.26951	mutated	131
Acinar Cell Carcinoma of the Pancreas	5.20833	mutated	5
Chronic Lymphocytic Leukemia/Small Lymphocytic Lymphoma	5.20079	mutated	79
Round Cell Sarcoma, NOS	5.08475	mutated	3
Poorly Differentiated Carcinoma, NOS	5.06567	mutated	27
Upper Tract Urothelial Carcinoma	5.01618	mutated	31
Hepatocellular Carcinoma plus Intrahepatic Cholangiocarcinoma	5	mutated	3
Lung Adenosquamous Carcinoma	4.93827	mutated	8
Rectal Adenocarcinoma	4.93119	mutated	129
Non-Small Cell Lung Cancer	4.71204	mutated	81
Bladder Urothelial Carcinoma	4.62511	mutated	161
Salivary Duct Carcinoma	4.51977	mutated	8
Sarcomatoid Carcinoma of the Urinary Bladder	4.47761	mutated	3
Ovarian Cancer, Other	4.34783	mutated	4
Poorly Differentiated Carcinoma of the Stomach	4.28571	mutated	6
Metaplastic Breast Cancer	4.27807	mutated	8
Angiosarcoma	4.22535	mutated	9
Gallbladder Adenocarcinoma, NOS	4.20561	mutated	9
Mycosis Fungoides	4.16667	mutated	5
Endometrioid Ovarian Cancer	4.11985	mutated	11
Other	4.10557	mutated	14
Salivary Carcinoma	4.05405	mutated	3
Small Cell Carcinoma of Unknown Primary	4.03226	mutated	5
Mixed Cancer Types	3.87244	mutated	34
Plasma Cell Myeloma	3.81895	mutated	27
Esophageal Poorly Differentiated Carcinoma	3.75	mutated	3
Clear Cell Ovarian Cancer	3.69393	mutated	14
Squamous Cell Carcinoma, NOS	3.68189	mutated	25
Rosai-Dorfman Disease	3.57143	mutated	3
Paraganglioma	3.57143	mutated	2
Diffuse Large B-Cell Lymphoma, NOS	3.48718	mutated	34
Anaplastic Oligodendroglioma	3.44828	mutated	10
Urethral Urothelial Carcinoma	3.44828	mutated	3
Intestinal Type Stomach Adenocarcinoma	3.44828	mutated	2
Ocular Melanoma	3.38983	mutated	2
Undifferentiated Malignant Neoplasm	3.37079	mutated	6
Ovarian Epithelial Tumor	3.26797	mutated	5
Uterine Clear Cell Carcinoma	3.24675	mutated	5
Chronic Myelomonocytic Leukemia-0	3.22581	mutated	2
Signet Ring Cell Carcinoma of the Stomach	3.1746	mutated	4
Glioblastoma	3.14273	mutated	72
Merkel Cell Carcinoma	3.1339	mutated	11
Glioblastoma Multiforme	3.12733	mutated	84
Small Cell Bladder Cancer	3.125	mutated	2
Goblet Cell Carcinoid of the Appendix	3.09278	mutated	3
Extramammary Paget Disease	3	mutated	3
Undifferentiated Carcinoma of the Pancreas	2.94118	mutated	2
Serous Ovarian Cancer	2.93454	mutated	13
Appendiceal Adenocarcinoma	2.88462	mutated	9
Mature T and NK Neoplasms	2.85714	mutated	2
Malignant Peripheral Nerve Sheath Tumor	2.84091	mutated	5
Yolk Sac Tumor	2.80374	mutated	3
Esophagogastric Adenocarcinoma	2.73438	mutated	14
Mature B-Cell Neoplasms	2.68041	mutated	13
Lymphoid Atypical	2.63158	mutated	3
Bladder Adenocarcinoma	2.60417	mutated	5
Mucinous Ovarian Cancer	2.54777	mutated	4
Undifferentiated Pleomorphic Sarcoma/Malignant Fibrous Histiocytoma/High-Grade Spindle Cell Sarcoma	2.51716	mutated	11
Stomach Adenocarcinoma	2.50809	mutated	31
Pancreatic Neuroendocrine Tumor	2.50417	mutated	15
Small Cell Lung Cancer	2.48521	mutated	21
Lung Neuroendocrine Tumor	2.45902	mutated	3
Neuroblastoma	2.41327	mutated	16
Combined Small Cell Lung Carcinoma	2.40964	mutated	2
Diffuse Intrinsic Pontine Glioma	2.29008	mutated	3
Adenocarcinoma of the Gastroesophageal Junction	2.24888	mutated	15
Neuroendocrine Carcinoma, NOS	2.22841	mutated	8
Hemangioma	2.18341	mutated	5
Sarcoma, NOS	2.17707	mutated	15
Head and Neck Squamous Cell Carcinoma	2.15054	mutated	16
Wilms' Tumor	2.08333	mutated	4
Lung Squamous Cell Carcinoma	2.00683	mutated	47
Large Cell Lung Carcinoma	2	mutated	1
Oligodendroglioma	1.97802	mutated	9
T-Lymphoblastic Leukemia/Lymphoma	1.95122	mutated	4
Thymic Carcinoma	1.92308	mutated	2
Adenosquamous Carcinoma of the Pancreas	1.92308	mutated	2
Osteoblastic Osteosarcoma	1.92308	mutated	1
Hurthle Cell Thyroid Cancer	1.90476	mutated	2
Papillary Renal Cell Carcinoma	1.88679	mutated	4
Pancreatobiliary Ampullary Carcinoma	1.88679	mutated	2
Extrahepatic Cholangiocarcinoma	1.87793	mutated	4
Prostate Adenocarcinoma	1.8638	mutated	104
Esophageal Squamous Cell Carcinoma	1.83486	mutated	6
Bladder Squamous Cell Carcinoma	1.75439	mutated	1
Rhabdomyosarcoma	1.72414	mutated	2
Gallbladder Cancer	1.70648	mutated	5
Cervical Squamous Cell Carcinoma	1.69492	mutated	6
Breast Invasive Mixed Mucinous Carcinoma	1.69492	mutated	1
Oropharynx Squamous Cell Carcinoma	1.68539	mutated	6
Seminoma	1.67598	mutated	3
Non-Hodgkin Lymphoma	1.66667	mutated	1
Hepatocellular Carcinoma	1.64179	mutated	11
High-Grade Neuroepithelial Tumor	1.63934	mutated	1
Gastrointestinal Neuroendocrine Tumors	1.61943	mutated	4
Chronic Myelomonocytic Leukemia-1	1.6129	mutated	1
Anaplastic Ependymoma	1.6	mutated	2
Head and Neck Carcinoma, Other	1.5873	mutated	1
Uterine Adenosarcoma	1.5873	mutated	1
Extranodal Marginal Zone Lymphoma of Mucosa-Associated Lymphoid Tissue (MALT lymphoma)	1.5873	mutated	1
Esophageal Adenocarcinoma	1.58621	mutated	23
Oral Cavity Squamous Cell Carcinoma	1.57618	mutated	9
Uveal Melanoma	1.57233	mutated	5
Neuroendocrine Tumor, NOS	1.52905	mutated	5
High-Grade Serous Fallopian Tube Cancer	1.49254	mutated	3
Pancreatic Adenocarcinoma	1.48523	mutated	88
Follicular Lymphoma	1.47929	mutated	10
Uterine Leiomyosarcoma	1.47929	mutated	5
Atypical Lung Carcinoid	1.45985	mutated	2
Squamous Cell Carcinoma of the Vulva/Vagina	1.45985	mutated	2
B-Lymphoblastic Leukemia/Lymphoma	1.42045	mutated	10
Anal Squamous Cell Carcinoma	1.40449	mutated	5
Uterine Carcinosarcoma/Uterine Malignant Mixed Mullerian Tumor	1.35135	mutated	8
Breast Invasive Cancer, NOS	1.30152	mutated	6
Solitary Fibrous Tumor/Hemangiopericytoma	1.2987	mutated	2
Diffuse Type Stomach Adenocarcinoma	1.26582	mutated	1
Mucoepidermoid Carcinoma	1.25	mutated	1
Acute Monoblastic/Monocytic Leukemia	1.19048	mutated	1
T-Cell Large Granular Lymphocytic Leukemia	1.19048	mutated	1
Lymphoid Neoplasm	1.14943	mutated	1
Myelodysplastic/Myeloproliferative Neoplasms	1.1236	mutated	1
Invasive Breast Carcinoma	1.12092	mutated	33
Mixed Ovarian Carcinoma	1.08696	mutated	1
Anaplastic Astrocytoma	1.07198	mutated	7
High-Grade Serous Ovarian Cancer	1.00334	mutated	36
Uterine Serous Carcinoma/Uterine Papillary Serous Carcinoma	0.981461	mutated	9
Nasopharyngeal Carcinoma	0.934579	mutated	1
Small Bowel Well-Differentiated Neuroendocrine Tumor	0.917431	mutated	2
Breast Invasive Lobular Carcinoma	0.902151	mutated	13
Peripheral T-Cell lymphoma, NOS	0.896861	mutated	2
Meningioma	0.894855	mutated	4
Leiomyosarcoma	0.886263	mutated	6
Mantle Cell Lymphoma	0.883002	mutated	4
Medulloblastoma	0.872093	mutated	3
Adenoid Cystic Carcinoma	0.863931	mutated	4
Therapy-Related Myeloid Neoplasms	0.854701	mutated	1
Myeloproliferative Neoplasms	0.848485	mutated	7
AML with Myelodysplasia-Related Changes	0.820633	mutated	7
Follicular Thyroid Cancer	0.819672	mutated	1
Embryonal Rhabdomyosarcoma	0.819672	mutated	1
Mixed Germ Cell Tumor	0.773196	mutated	3
Medullary Thyroid Cancer	0.760456	mutated	2
Therapy-Related Acute Myeloid Leukemia	0.749064	mutated	2
Mucinous Adenocarcinoma of the Appendix	0.746269	mutated	2
Renal Clear Cell Carcinoma	0.745033	mutated	9
Diffuse Astrocytoma	0.738007	mutated	2
Marginal Zone Lymphoma	0.724638	mutated	1
Myxofibrosarcoma	0.719424	mutated	1
Desmoplastic Small-Round-Cell Tumor	0.704225	mutated	1
B-Lymphoblastic Leukemia/Lymphoma, NOS	0.689655	mutated	1
Breast Invasive Carcinoma, NOS	0.686106	mutated	4
Breast Invasive Ductal Carcinoma	0.66091	mutated	62
Ewing Sarcoma	0.641026	mutated	2
Desmoid/Aggressive Fibromatosis	0.632911	mutated	1
Chondrosarcoma	0.621118	mutated	1
Gastrointestinal Stromal Tumor	0.582147	mutated	9
Unclassified Renal Cell Carcinoma	0.581395	mutated	1
Endocervical Adenocarcinoma	0.537634	mutated	1
Angioimmunoblastic T-Cell Lymphoma	0.537634	mutated	1
Osteosarcoma	0.520833	mutated	2
Ependymoma	0.505051	mutated	1
Pleural Mesothelioma, Epithelioid Type	0.502513	mutated	2
Ovarian Carcinosarcoma/Malignant Mixed Mesodermal Tumor	0.485437	mutated	1
Chronic Myelomonocytic Leukemia	0.460829	mutated	1
Acute Myeloid Leukemia	0.452781	mutated	14
Adrenocortical Carcinoma	0.414938	mutated	1
Pituitary Adenoma	0.403226	mutated	1
Pleural Mesothelioma	0.389105	mutated	1
Primary Myelofibrosis	0.364964	mutated	1
Breast Mixed Ductal and Lobular Carcinoma	0.322581	mutated	2
MDS with excess blasts-2	0.265957	mutated	1
Myelodysplastic Syndromes	0.259516	mutated	3
Myeloid Neoplasm	0.0881446	mutated	2

## Sheet: amplifications_cohort#1
Cancer Type Detailed	Alteration Frequency	Alteration Type	Alteration Count
Breast Invasive Ductal Carcinoma	1.49219	amp	64
Serous Ovarian Cancer	8.50144	amp	59
Prostate Adenocarcinoma	1.46951	amp	40
Pancreatic Neuroendocrine Tumor	6.99088	amp	23
Lung Adenocarcinoma	0.374688	amp	18
Glioblastoma Multiforme	1.39535	amp	15
Papillary Renal Cell Carcinoma	3.4384	amp	12
Hepatocellular Carcinoma	1.01781	amp	12
Melanoma	2.25564	amp	9
Cutaneous Melanoma	0.706991	amp	9
Bladder Urothelial Carcinoma	0.620262	amp	9
Medulloblastoma	0.790514	amp	8
Renal Clear Cell Carcinoma	0.680851	amp	8
Lung Squamous Cell Carcinoma	0.630915	amp	8
Esophageal Adenocarcinoma	1.47059	amp	7
Invasive Breast Carcinoma	0.774194	amp	6
Colorectal Adenocarcinoma	0.265369	amp	6
Glioblastoma	1.48368	amp	5
Stomach Adenocarcinoma	0.810373	amp	5
Undifferentiated Pleomorphic Sarcoma/Malignant Fibrous Histiocytoma/High-Grade Spindle Cell Sarcoma	3.33333	amp	4
Oligodendroglioma	1.42857	amp	4
Uterine Endometrioid Carcinoma	0.696864	amp	4
Head and Neck Squamous Cell Carcinoma	0.494438	amp	4
Pancreatic Adenocarcinoma	0.208117	amp	4
Chromophobe Renal Cell Carcinoma	2.11268	amp	3
Sarcoma, NOS	1.24481	amp	3
Astrocytoma	1.1811	amp	3
Osteosarcoma	1.08696	amp	3
High-Grade Serous Ovarian Cancer	0.898204	amp	3
Esophageal Squamous Cell Carcinoma	0.326442	amp	3
Liver Hepatocellular Carcinoma	0.265252	amp	3
Melanoma of Unknown Primary	3.07692	amp	2
Breast Invasive Carcinoma (NOS)	2.5974	amp	2
Acral Melanoma	2.46914	amp	2
Tubular Stomach Adenocarcinoma	2.06186	amp	2
Angiosarcoma	1.0929	amp	2
Cholangiocarcinoma	0.37037	amp	2
Wilms' Tumor	0.297619	amp	2
Intrahepatic Cholangiocarcinoma	0.2442	amp	2
B-Lymphoblastic Leukemia/Lymphoma	0.215054	amp	2
Diffuse Large B-Cell Lymphoma, NOS	0.162999	amp	2
Pilocytic Astrocytoma	1.08696	amp	1
Unclassified Renal Cell Carcinoma	0.862069	amp	1
Uterine Carcinosarcoma/Uterine Malignant Mixed Mullerian Tumor	0.819672	amp	1
Adrenocortical Carcinoma	0.78125	amp	1
Meningioma	0.689655	amp	1
Oligoastrocytoma	0.680272	amp	1
Pheochromocytoma	0.662252	amp	1
Uterine Serous Carcinoma/Uterine Papillary Serous Carcinoma	0.564972	amp	1
Leiomyosarcoma	0.469484	amp	1
Gallbladder Adenocarcinoma	0.444444	amp	1
Cancer of Unknown Primary	0.37037	amp	1
Extrahepatic Cholangiocarcinoma	0.352113	amp	1
Breast Invasive Carcinoma	0.321543	amp	1
Breast Mixed Ductal and Lobular Carcinoma	0.2849	amp	1
Papillary Thyroid Cancer	0.160256	amp	1
Breast Invasive Lobular Carcinoma	0.152439	amp	1
Colon Adenocarcinoma	0.0755858	amp	1
Neuroblastoma	0.0711238	amp	1

## Sheet: amplifications_cohort#2
Cancer Type Detailed	Alteration Frequency	Alteration Type	Alteration Count
Breast Invasive Ductal Carcinoma	0.564972	amp	53
Prostate Adenocarcinoma	0.232975	amp	13
Glioblastoma Multiforme	0.372301	amp	10
Lung Adenocarcinoma	0.0542535	amp	10
Cutaneous Melanoma	0.297767	amp	6
Invasive Breast Carcinoma	0.169837	amp	5
High-Grade Serous Ovarian Cancer	0.139353	amp	5
Papillary Renal Cell Carcinoma	1.88679	amp	4
Melanoma	0.116178	amp	4
Acral Melanoma	1.68539	amp	3
Small Cell Bladder Cancer	3.125	amp	2
Mucosal Melanoma of the Vulva/Vagina	1.83486	amp	2
High-Grade Serous Fallopian Tube Cancer	0.995025	amp	2
Melanoma of Unknown Primary	0.655738	amp	2
High-Grade Glioma, NOS	0.40404	amp	2
Renal Cell Carcinoma	0.379507	amp	2
Poorly Differentiated Carcinoma, NOS	0.375235	amp	2
Breast Mixed Ductal and Lobular Carcinoma	0.322581	amp	2
Neuroblastoma	0.301659	amp	2
Cancer of Unknown Primary	0.147167	amp	2
Glioblastoma	0.0872981	amp	2
Lung Squamous Cell Carcinoma	0.0853971	amp	2
Anaplastic Large Cell Lymphoma	1.96078	amp	1
Breast Invasive Mixed Mucinous Carcinoma	1.69492	amp	1
High-Grade Neuroepithelial Tumor	1.63934	amp	1
Pleomorphic Liposarcoma	1.6129	amp	1
Breast	1.38889	amp	1
Prostate Small Cell Carcinoma	1.17647	amp	1
Mixed Ovarian Carcinoma	1.08696	amp	1
Pancreatobiliary Ampullary Carcinoma	0.943396	amp	1
Well-Differentiated Liposarcoma	0.826446	amp	1
Anorectal Mucosal Melanoma	0.729927	amp	1
Wilms' Tumor	0.520833	amp	1
Extrahepatic Cholangiocarcinoma	0.469484	amp	1
Therapy-Related Acute Myeloid Leukemia	0.374532	amp	1
Large Cell Neuroendocrine Carcinoma	0.350877	amp	1
Medulloblastoma	0.290698	amp	1
Serous Ovarian Cancer	0.225734	amp	1
Esophagogastric Adenocarcinoma	0.195312	amp	1
Breast Invasive Carcinoma, NOS	0.171527	amp	1
Pancreatic Neuroendocrine Tumor	0.166945	amp	1
Adenocarcinoma of the Gastroesophageal Junction	0.149925	amp	1
Hepatocellular Carcinoma	0.149254	amp	1
Sarcoma, NOS	0.145138	amp	1
Small Cell Lung Cancer	0.118343	amp	1
Diffuse Large B-Cell Lymphoma, NOS	0.102564	amp	1
Stomach Adenocarcinoma	0.0809061	amp	1
Breast Invasive Lobular Carcinoma	0.0693963	amp	1
Esophageal Adenocarcinoma	0.0689655	amp	1
Non-Small Cell Lung Cancer	0.0581734	amp	1
Bladder Urothelial Carcinoma	0.0287274	amp	1
Pancreatic Adenocarcinoma	0.0168776	amp	1

## Sheet: deletions_cohort#1
Cancer Type Detailed	Alteration Frequency	Alteration Type	Alteration Count
Papillary Thyroid Cancer	0.160256	homdel	1
Melanoma	0.250627	homdel	1
Cutaneous Melanoma	0.157109	homdel	2
Acral Melanoma	1.23457	homdel	1
Undifferentiated Pleomorphic Sarcoma/Malignant Fibrous Histiocytoma/High-Grade Spindle Cell Sarcoma	1.66667	homdel	2
Serous Ovarian Cancer	0.144092	homdel	1
Adenoid Cystic Breast Cancer	1.88679	homdel	1
Intestinal Type Stomach Adenocarcinoma	1.16279	homdel	1
Bladder Urothelial Carcinoma	0.068918	homdel	1
Glioblastoma Multiforme	0.0930233	homdel	1
Lung Squamous Cell Carcinoma	0.0788643	homdel	1
Astrocytoma	0.393701	homdel	1
Esophageal Adenocarcinoma	0.420168	homdel	2
Diffuse Type Stomach Adenocarcinoma	1.23457	homdel	1
Pancreatic Adenocarcinoma	0.104058	homdel	2
Acute Myeloid Leukemia	2.20994	homdel	12
Breast Invasive Ductal Carcinoma	0.0233155	homdel	1
Invasive Breast Carcinoma	0.129032	homdel	1
Head and Neck Squamous Cell Carcinoma	0.247219	homdel	2
Stomach Adenocarcinoma	0.162075	homdel	1
Esophageal Squamous Cell Carcinoma	0.108814	homdel	1
Dedifferentiated Liposarcoma	0.819672	homdel	1
Breast Invasive Lobular Carcinoma	0.152439	homdel	1
Breast Mixed Ductal and Lobular Carcinoma	0.2849	homdel	1
Adenoid Cystic Carcinoma	0.0794281	homdel	1
B-Lymphoblastic Leukemia/Lymphoma	0.215054	homdel	2

## Sheet: deletions_cohort#2
Cancer Type Detailed	Alteration Frequency	Alteration Type	Alteration Count
Melanoma of Unknown Primary	0.327869	homdel	1
Melanoma	0.0290444	homdel	1
Acinar Cell Carcinoma of the Pancreas	1.04167	homdel	1
Cancer of Unknown Primary	0.0735835	homdel	1
Lung Adenocarcinoma	0.00542535	homdel	1
Chronic Lymphocytic Leukemia/Small Lymphocytic Lymphoma	0.131666	homdel	2
Undifferentiated Carcinoma of the Pancreas	1.47059	homdel	1
Glioblastoma Multiforme	0.0372301	homdel	1
Sarcoma, NOS	0.145138	homdel	1
Small Cell Lung Cancer	0.118343	homdel	1
Prostate Adenocarcinoma	0.0179212	homdel	1
T-Lymphoblastic Leukemia/Lymphoma	0.487805	homdel	1
Pancreatic Adenocarcinoma	0.0168776	homdel	1
Follicular Lymphoma	0.147929	homdel	1
Marginal Zone Lymphoma	0.724638	homdel	1
Invasive Breast Carcinoma	0.0339674	homdel	1
Leiomyosarcoma	0.295421	homdel	2
Perivascular Epithelioid Cell Tumor	1.28205	homdel	1
AML, NOS	0.904977	homdel	2
Acute Myeloid Leukemia	0.0646831	homdel	2
Myelodysplastic Syndromes	0.0865052	homdel	1

## Sheet: structural_variants_cohort#1
Cancer Type Detailed	Alteration Frequency	Alteration Type	Alteration Count
Undifferentiated Pleomorphic Sarcoma/Malignant Fibrous Histiocytoma/High-Grade Spindle Cell Sarcoma	2.5	structuralVariant	3
Acral Melanoma	2.46914	structuralVariant	2
Pilocytic Astrocytoma	2.17391	structuralVariant	2
Poorly Differentiated Thyroid Cancer	1.63934	structuralVariant	1
Papillary Thyroid Cancer	1.28205	structuralVariant	8
Dedifferentiated Liposarcoma	0.819672	structuralVariant	1
Hepatocellular Carcinoma plus Intrahepatic Cholangiocarcinoma	0.564972	structuralVariant	1
Cutaneous Melanoma	0.549882	structuralVariant	7
Mixed Germ Cell Tumor	0.490196	structuralVariant	1
Leiomyosarcoma	0.469484	structuralVariant	1
Prostate Adenocarcinoma	0.404115	structuralVariant	11
Cancer of Unknown Primary	0.37037	structuralVariant	1
Pancreatic Adenocarcinoma	0.364204	structuralVariant	7
Extrahepatic Cholangiocarcinoma	0.352113	structuralVariant	1
Rectal Adenocarcinoma	0.325733	structuralVariant	1
Breast Invasive Carcinoma	0.321543	structuralVariant	1
Pancreatic Neuroendocrine Tumor	0.303951	structuralVariant	1
Intrahepatic Cholangiocarcinoma	0.2442	structuralVariant	2
Colorectal Adenocarcinoma	0.221141	structuralVariant	5
Lung Adenocarcinoma	0.187344	structuralVariant	9
Cholangiocarcinoma	0.185185	structuralVariant	1
Breast Invasive Lobular Carcinoma	0.152439	structuralVariant	1
Colon Adenocarcinoma	0.151172	structuralVariant	2
Serous Ovarian Cancer	0.144092	structuralVariant	1
Head and Neck Squamous Cell Carcinoma	0.123609	structuralVariant	1
Gastric Adenocarcinoma	0.117647	structuralVariant	1
Esophageal Squamous Cell Carcinoma	0.108814	structuralVariant	1
Glioblastoma Multiforme	0.0930233	structuralVariant	1
Lung Squamous Cell Carcinoma	0.0788644	structuralVariant	1
Breast Invasive Ductal Carcinoma	0.0699464	structuralVariant	3

## Sheet: structural_variants_cohort#2
Cancer Type Detailed	Alteration Frequency	Alteration Type	Alteration Count
Pilocytic Astrocytoma	46.7568	structuralVariant	173
Low-Grade Glioma, NOS	7.00219	structuralVariant	32
Lung Adenocarcinoma	0.141059	structuralVariant	26
Melanoma	0.5228	structuralVariant	18
Prostate Adenocarcinoma	0.322581	structuralVariant	18
Atypical Nevus	7.1066	structuralVariant	14
Ganglioglioma	6.54762	structuralVariant	11
Papillary Thyroid Cancer	0.795545	structuralVariant	10
Colon Adenocarcinoma	0.111732	structuralVariant	10
Astrocytoma	1.36286	structuralVariant	8
Bladder Urothelial Carcinoma	0.201092	structuralVariant	7
Cutaneous Melanoma	0.297767	structuralVariant	6
Acinar Cell Carcinoma of the Pancreas	5.20833	structuralVariant	5
Glioblastoma Multiforme	0.18615	structuralVariant	5
Primary Brain Tumor	7.84314	structuralVariant	4
Diffuse Glioma	0.904977	structuralVariant	4
High-Grade Glioma, NOS	0.808081	structuralVariant	4
Glioblastoma	0.174596	structuralVariant	4
Pancreatic Adenocarcinoma	0.0675105	structuralVariant	4
Glioma, NOS	1.65746	structuralVariant	3
Poorly Differentiated Carcinoma, NOS	0.562852	structuralVariant	3
Cholangiocarcinoma	0.355872	structuralVariant	3
Non-Small Cell Lung Cancer	0.17452	structuralVariant	3
Invasive Breast Carcinoma	0.101902	structuralVariant	3
High-Grade Serous Ovarian Cancer	0.083612	structuralVariant	3
Dysembryoplastic Neuroepithelial Tumor	3.63636	structuralVariant	2
Histiocytic and Dendritic Cell Neoplasms	2.38095	structuralVariant	2
Follicular Thyroid Cancer	1.63934	structuralVariant	2
Acral Melanoma	1.1236	structuralVariant	2
High-Grade Serous Fallopian Tube Cancer	0.995025	structuralVariant	2
Langerhans Cell Histiocytosis	0.97561	structuralVariant	2
Esophagogastric Adenocarcinoma	0.390625	structuralVariant	2
Anaplastic Astrocytoma	0.306279	structuralVariant	2
Sarcoma, NOS	0.290276	structuralVariant	2
Uterine Serous Carcinoma/Uterine Papillary Serous Carcinoma	0.218103	structuralVariant	2
Breast Invasive Lobular Carcinoma	0.138793	structuralVariant	2
Uterine Endometrioid Carcinoma	0.0804505	structuralVariant	2
Breast Invasive Ductal Carcinoma	0.0213197	structuralVariant	2
Nasopharyngeal Carcinoma	0.934579	structuralVariant	1
Mucosal Melanoma of the Vulva/Vagina	0.917431	structuralVariant	1
Diffuse Intrinsic Pontine Glioma	0.763359	structuralVariant	1
Anorectal Mucosal Melanoma	0.729927	structuralVariant	1
Atypical Lung Carcinoid	0.729927	structuralVariant	1
Uterine Mixed Endometrial Carcinoma	0.680272	structuralVariant	1
Duodenal Adenocarcinoma	0.581395	structuralVariant	1
Undifferentiated Malignant Neoplasm	0.561798	structuralVariant	1
Angiosarcoma	0.469484	structuralVariant	1
Gallbladder Cancer	0.341297	structuralVariant	1
Esophageal Squamous Cell Carcinoma	0.30581	structuralVariant	1
Neuroendocrine Tumor, NOS	0.30581	structuralVariant	1
Undifferentiated Pleomorphic Sarcoma/Malignant Fibrous Histiocytoma/High-Grade Spindle Cell Sarcoma	0.228833	structuralVariant	1
Breast Invasive Cancer, NOS	0.21692	structuralVariant	1
Breast Mixed Ductal and Lobular Carcinoma	0.16129	structuralVariant	1
Leiomyosarcoma	0.14771	structuralVariant	1
Squamous Cell Carcinoma, NOS	0.147275	structuralVariant	1
Adenocarcinoma, NOS	0.0704225	structuralVariant	1
Esophageal Adenocarcinoma	0.0689655	structuralVariant	1
Lung Squamous Cell Carcinoma	0.0426985	structuralVariant	1
Rectal Adenocarcinoma	0.0382263	structuralVariant	1
