# Supplementary material for: Unraveling BRAF alterations: molecular insights to circumvent therapeutic resistance across cancer types
Source: Cancer Drug Resist. 2025 Mar 24;8:14. doi: 10.20517/cdr.2024.213 (PMC11977354; doi:10.20517/cdr.2024.213)
Supplement: Supplementary file 1 [file cdr-8-14-SupplementaryMaterials.zip › Supplementary File 3.xlsx]

## Sheet: Clin_data_BRAF_mut_vs_BRAF_wt_c
Clinical Attribute	Attribute Type	Statistical Test	p-Value	q-Value
MSI Status	Sample	Chi-squared Test	0	0
Cancer Type Detailed	Sample	Chi-squared Test	0	0
CIMP Category	Sample	Chi-squared Test	0	0
Oncotree Code	Sample	Chi-squared Test	0	0
Subtype	Patient	Chi-squared Test	0	0
Tumor Site	Patient	Chi-squared Test	0	0
TMB (nonsynonymous)	Sample	Wilcoxon Test	0	0
Mutation Count	Sample	Wilcoxon Test	0	0
Fraction Genome Altered	Sample	Wilcoxon Test	3.69e-13	5.91e-12
MSI MANTIS Score	Sample	Wilcoxon Test	3.97e-12	5.71e-11
Aneuploidy Score	Sample	Wilcoxon Test	1.07e-11	1.41e-10
Tumor Grade	Sample	Chi-squared Test	5.9e-10	7.08e-09
International Classification of Diseases for Oncology, Third Edition ICD-O-3 Site Code	Patient	Chi-squared Test	7.88e-10	8.73e-09
MSIsensor Score	Sample	Wilcoxon Test	1.34e-09	1.37e-08
Mutation Phenotype	Patient	Chi-squared Test	1.69e-09	1.63e-08
Integrated Phenotype	Patient	Chi-squared Test	4.29e-09	3.86e-08
Tumor Type	Sample	Chi-squared Test	7.85e-09	6.65e-08
Primary Tumor Site	Sample	Chi-squared Test	1.8e-08	1.44e-07
Cancer Type	Sample	Chi-squared Test	3.7e-08	2.8e-07
TCGA PanCanAtlas Cancer Type Acronym	Patient	Chi-squared Test	4.51e-08	3.25e-07
Tumor Disease Anatomic Site	Sample	Chi-squared Test	5.18e-08	3.55e-07
ICD-10 Classification	Patient	Chi-squared Test	1.259e-06	7.881e-06
ICD-10 Classification	Sample	Chi-squared Test	1.259e-06	7.881e-06
Specimen Type	Sample	Chi-squared Test	1.709e-06	1.025e-05
Tissue Source Site Code	Sample	Chi-squared Test	5.246e-06	3.022e-05
International Classification of Diseases for Oncology, Third Edition ICD-O-3 Histology Code	Patient	Chi-squared Test	1.338e-05	7.413e-05
Age	Patient	Wilcoxon Test	5.585e-05	0.0002978
Sex	Patient	Chi-squared Test	0.0001154	0.0005937
Biopsy Site	Sample	Chi-squared Test	0.0003483	0.00173
Primary Ancestry	Sample	Chi-squared Test	0.001012	0.004858
Metastatic Site	Sample	Chi-squared Test	0.00163	0.007571
In PanCan Pathway Analysis	Patient	Chi-squared Test	0.00345	0.0155
Person Neoplasm Cancer Status	Patient	Chi-squared Test	0.005688	0.0241
Tumor Stage	Sample	Chi-squared Test	0.006327	0.026
Percent Necrosis	Patient	Wilcoxon Test	0.008148	0.0326
Number of Samples Per Patient	Patient	Chi-squared Test	0.009914	0.0376
Patient's Vital Status	Patient	Chi-squared Test	0.0173	0.064
Purity Configuration	Sample	Wilcoxon Test	0.021	0.0757
Mutation Rate	Sample	Wilcoxon Test	0.0219	0.0768
Molecular Subtype	Sample	Chi-squared Test	0.0301	0.103
Birth from Initial Pathologic Diagnosis Date	Patient	Wilcoxon Test	0.0317	0.106
Histology	Patient	Chi-squared Test	0.0408	0.131
Histology	Sample	Chi-squared Test	0.0408	0.131
Biopsy Cohort	Sample	Chi-squared Test	0.0444	0.139
Buffa Hypoxia Score	Patient	Wilcoxon Test	0.0502	0.154
Mutation Rate	Patient	Chi-squared Test	0.0574	0.172
MSI Prediction Score	Sample	Wilcoxon Test	0.0624	0.181
Winter Hypoxia Score	Patient	Wilcoxon Test	0.0627	0.181
HRD Score	Sample	Wilcoxon Test	0.0696	0.197
Neoplasm Disease Stage American Joint Committee on Cancer Code	Patient	Chi-squared Test	0.0752	0.204
Tumor Stage	Sample	Chi-squared Test	0.0752	0.204
Tumor Purity	Sample	Wilcoxon Test	0.0823	0.219
Ragnum Hypoxia Score	Patient	Wilcoxon Test	0.084	0.22
Cellularity	Sample	Wilcoxon Test	0.0925	0.238
Ploidy	Sample	Wilcoxon Test	0.0983	0.246
Race Category	Patient	Chi-squared Test	0.0991	0.246
Primary Lymph Node Presentation Assessment	Patient	Chi-squared Test	0.108	0.263
Phosphoprotein	Sample	Wilcoxon Test	0.115	0.271
Protein	Sample	Wilcoxon Test	0.115	0.271
Mutation Burden	Sample	Wilcoxon Test	0.13	0.301
DNA Input	Sample	Wilcoxon Test	0.148	0.339
Specimen Preservation Type	Sample	Chi-squared Test	0.154	0.346
Tissue Source Site	Sample	Chi-squared Test	0.176	0.389
Smoking History	Patient	Chi-squared Test	0.189	0.413
Diagnosis Age	Patient	Wilcoxon Test	0.2	0.429
Last Communication Contact from Initial Pathologic Diagnosis Date	Patient	Wilcoxon Test	0.209	0.442
Whole Genome Duplication	Sample	Chi-squared Test	0.232	0.479
Waterfall Group	Sample	Chi-squared Test	0.233	0.479
Sample Collection Source	Sample	Chi-squared Test	0.259	0.524
Qualifying Mutation	Sample	Chi-squared Test	0.263	0.525
Clonality	Sample	Chi-squared Test	0.27	0.533
DNA Input	Sample	Wilcoxon Test	0.276	0.536
Gene Panel	Sample	Chi-squared Test	0.286	0.546
Prior Diagnosis	Patient	Chi-squared Test	0.288	0.546
Resection timing	Sample	Chi-squared Test	0.343	0.625
Neoplasm Disease Lymph Node Stage American Joint Committee on Cancer Code	Patient	Chi-squared Test	0.345	0.625
MicroRNA Data	Sample	Wilcoxon Test	0.347	0.625
Copy Number	Sample	Wilcoxon Test	0.347	0.625
Radiation Therapy	Patient	Chi-squared Test	0.362	0.64
Domain	Sample	Chi-squared Test	0.368	0.64
American Joint Committee on Cancer Metastasis Stage Code	Patient	Chi-squared Test	0.369	0.64
Local Test	Sample	Chi-squared Test	0.384	0.651
Bubble Group	Sample	Chi-squared Test	0.385	0.651
Sequenced	Sample	Wilcoxon Test	0.403	0.667
MRNA Data	Sample	Wilcoxon Test	0.403	0.667
Matched Normal ID	Patient	Chi-squared Test	0.413	0.675
ICGC Sample ID	Sample	Chi-squared Test	0.429	0.694
Tumor Purity	Sample	Wilcoxon Test	0.439	0.703
Tumor Stage (AJCC)	Sample	Chi-squared Test	0.476	0.737
Cancer Stage	Patient	Chi-squared Test	0.476	0.737
Other Patient ID	Patient	Chi-squared Test	0.476	0.737
Pathology T Stage	Patient	Chi-squared Test	0.482	0.739
Gene	Sample	Chi-squared Test	0.502	0.759
Pathology N Stage	Patient	Chi-squared Test	0.519	0.759
Matched Status	Sample	Chi-squared Test	0.524	0.759
Sample Type	Sample	Chi-squared Test	0.526	0.759
Patient Weight	Patient	Wilcoxon Test	0.527	0.759
Tumor Size	Sample	Wilcoxon Test	0.554	0.759
Central	Sample	Chi-squared Test	0.557	0.759
Form completion date	Patient	Chi-squared Test	0.559	0.759
Organ System	Sample	Chi-squared Test	0.559	0.759
Project Code	Sample	Chi-squared Test	0.559	0.759
Sample coverage	Sample	Wilcoxon Test	0.561	0.759
Somatic Status	Sample	Chi-squared Test	0.562	0.759
New Neoplasm Event Post Initial Therapy Indicator	Patient	Chi-squared Test	0.568	0.759
Sample Coverage	Sample	Wilcoxon Test	0.569	0.759
Coverage	Sample	Wilcoxon Test	0.614	0.807
Follow up time months	Patient	Wilcoxon Test	0.617	0.807
Sample Class	Sample	Chi-squared Test	0.657	0.852
Nonsynonymous Mutation Count	Sample	Wilcoxon Test	0.667	0.857
Tumor Change	Sample	Wilcoxon Test	0.678	0.865
Tumor treated	Sample	Chi-squared Test	0.709	0.888
MSI Score	Sample	Wilcoxon Test	0.734	0.9
American Joint Committee on Cancer Publication Version Type	Patient	Chi-squared Test	0.734	0.9
Amplification Status	Sample	Chi-squared Test	0.737	0.9
IMPACT	Sample	Chi-squared Test	0.757	0.91
Tumor Content	Sample	Wilcoxon Test	0.77	0.91
Immune Checkpoint Inhibitor Treated	Patient	Chi-squared Test	0.773	0.91
Multi ERBB2	Sample	Chi-squared Test	0.782	0.91
Treatment	Patient	Chi-squared Test	0.788	0.91
Cohort	Patient	Chi-squared Test	0.799	0.91
Tissue Prospective Collection Indicator	Sample	Chi-squared Test	0.806	0.91
Tissue Retrospective Collection Indicator	Sample	Chi-squared Test	0.806	0.91
History of Polyps	Patient	Chi-squared Test	0.82	0.914
Data	Sample	Chi-squared Test	0.825	0.914
Oncoprint	Sample	Chi-squared Test	0.832	0.915
Polyps Currently Present.	Patient	Chi-squared Test	0.866	0.919
Person Gender	Patient	Chi-squared Test	0.874	0.919
Purity	Sample	Wilcoxon Test	0.875	0.919
Ethnicity Category	Patient	Chi-squared Test	0.892	0.93
Initial Stage	Patient	Chi-squared Test	0.898	0.93
Tumor Differentiation	Sample	Chi-squared Test	0.912	0.938
Source of Sample Site	Sample	Chi-squared Test	0.932	0.952
American Joint Committee on Cancer Tumor Stage Code	Patient	Chi-squared Test	0.947	0.959
Duration of Therapy Days	Patient	Wilcoxon Test	0.952	0.959
Best objective response rate	Patient	Chi-squared Test	1	1
