# Supplementary material for: Unraveling BRAF alterations: molecular insights to circumvent therapeutic resistance across cancer types
Source: Cancer Drug Resist. 2025 Mar 24;8:14. doi: 10.20517/cdr.2024.213 (PMC11977354; doi:10.20517/cdr.2024.213)
Supplement: Supplementary file 1 [file cdr-8-14-SupplementaryMaterials.zip › Supplementary File 4.xlsx]

## Sheet: Clinical_data_BRAFmut_vs_BRAF_w
Clinical Attribute	Attribute Type	Statistical Test	p-Value	q-Value
Histology	Patient	Chi-squared Test	0	0
Histology	Sample	Chi-squared Test	0	0
BRAF Mutation Status	Sample	Wilcoxon Test	0	0
TMB (nonsynonymous)	Sample	Wilcoxon Test	7.36e-13	3.72e-11
Mutation Count	Sample	Wilcoxon Test	7.73e-08	3.124e-06
Smoker	Patient	Chi-squared Test	5.177e-06	0.0001743
Metastatic Site	Sample	Chi-squared Test	0.000159	0.004587
Treatment	Patient	Chi-squared Test	0.0006621	0.0167
STK11 Mutation Status	Sample	Wilcoxon Test	0.00162	0.034
Subtype	Patient	Chi-squared Test	0.001683	0.034
TCGA PanCanAtlas Cancer Type Acronym	Patient	Chi-squared Test	0.004178	0.0767
KEAP1 Mutation	Sample	Chi-squared Test	0.007383	0.124
Radiation Therapy	Patient	Chi-squared Test	0.009175	0.136
ESTIMATE stromal score	Sample	Wilcoxon Test	0.009514	0.136
Buffa Hypoxia Score	Patient	Wilcoxon Test	0.0101	0.136
Tumor cellularity dominant pathology review	Sample	Chi-squared Test	0.0146	0.184
Study	Patient	Chi-squared Test	0.0173	0.194
Data Source	Patient	Chi-squared Test	0.0173	0.194
Smoke Status	Patient	Chi-squared Test	0.0208	0.199
Tumor Purity	Sample	Wilcoxon Test	0.0215	0.199
TP53 Mutation	Sample	Chi-squared Test	0.0216	0.199
Overall ESTIMATE score	Sample	Wilcoxon Test	0.0228	0.199
Primary Ancestry	Sample	Chi-squared Test	0.0236	0.199
Putative Driver Mutation	Sample	Chi-squared Test	0.0254	0.205
Dominant Histological Subtype	Sample	Chi-squared Test	0.0342	0.266
Winter Hypoxia Score	Patient	Wilcoxon Test	0.0358	0.266
Tissue Source Site	Sample	Chi-squared Test	0.0383	0.266
Tumor Type	Sample	Chi-squared Test	0.0385	0.266
In PanCan Pathway Analysis	Patient	Chi-squared Test	0.0395	0.266
Tumor Stage	Patient	Chi-squared Test	0.0444	0.283
Tumor Purity	Sample	Wilcoxon Test	0.0462	0.283
Ragnum Hypoxia Score	Patient	Wilcoxon Test	0.0462	0.283
Person Cigarette Smoking History Pack Year Value	Patient	Wilcoxon Test	0.0504	0.297
DNA Input	Sample	Wilcoxon Test	0.0514	0.297
Tissue Source Site Code	Sample	Chi-squared Test	0.0572	0.321
Cancer Type	Sample	Chi-squared Test	0.0594	0.324
TSNet Purity	Sample	Wilcoxon Test	0.0616	0.328
EGFR Mutation Status	Sample	Wilcoxon Test	0.0685	0.355
Sample Class	Sample	Chi-squared Test	0.0735	0.362
Tumor Stage (AJCC)	Sample	Chi-squared Test	0.0759	0.362
Stage	Patient	Chi-squared Test	0.0759	0.362
Neoplasm Disease Stage American Joint Committee on Cancer Code	Patient	Chi-squared Test	0.0788	0.362
Tumor Stage	Sample	Chi-squared Test	0.0788	0.362
Positron emission tomography, tumor background ratio	Patient	Wilcoxon Test	0.0819	0.368
IMSIG interferon	Sample	Wilcoxon Test	0.0858	0.377
HRD Score	Sample	Wilcoxon Test	0.0878	0.377
Ploidy	Sample	Wilcoxon Test	0.105	0.443
Ethnicity Category	Patient	Chi-squared Test	0.108	0.445
Specimen Preservation Type	Sample	Chi-squared Test	0.11	0.446
Specimen Type	Sample	Chi-squared Test	0.119	0.471
Dnp Gg->Tt Or Cc->Aa Count	Sample	Wilcoxon Test	0.131	0.501
ESTIMATE immune score	Sample	Wilcoxon Test	0.133	0.501
Dominant Signature WGS notSmoking 50perc	Patient	Chi-squared Test	0.134	0.501
SCNA Cluster	Sample	Chi-squared Test	0.139	0.502
mRNA Expression Subtype TCGA	Sample	Chi-squared Test	0.139	0.502
mRNA Stemness Index	Sample	Wilcoxon Test	0.144	0.509
IMSIG monocytes	Sample	Wilcoxon Test	0.146	0.509
International Classification of Diseases for Oncology, Third Edition ICD-O-3 Histology Code	Patient	Chi-squared Test	0.153	0.517
Smoking Signature Fraction WGS	Patient	Wilcoxon Test	0.155	0.517
Height	Patient	Wilcoxon Test	0.156	0.517
Mean Target Coverage Normal	Sample	Wilcoxon Test	0.163	0.525
Sex	Patient	Chi-squared Test	0.166	0.525
Vascular invasion	Sample	Chi-squared Test	0.166	0.525
Race Category	Patient	Chi-squared Test	0.171	0.532
IMSIG translation	Sample	Wilcoxon Test	0.176	0.538
Ki67 Percentage	Patient	Wilcoxon Test	0.183	0.546
Birth from Initial Pathologic Diagnosis Date	Patient	Wilcoxon Test	0.184	0.546
Exome Sequencing Status	Patient	Chi-squared Test	0.191	0.556
Patient Weight	Patient	Wilcoxon Test	0.193	0.556
Person Neoplasm Cancer Status	Patient	Chi-squared Test	0.196	0.556
IMSIG T-cells	Sample	Wilcoxon Test	0.2	0.556
Prior Diagnosis	Patient	Chi-squared Test	0.201	0.556
Other Concurrent Therapy	Patient	Chi-squared Test	0.209	0.563
IMSIG macrophages	Sample	Wilcoxon Test	0.21	0.563
American Joint Committee on Cancer Tumor Stage Code	Patient	Chi-squared Test	0.212	0.563
CT Slice Spacing	Patient	Wilcoxon Test	0.214	0.563
Mutation Count (DNP)	Sample	Wilcoxon Test	0.219	0.566
Smoking Score WGS	Patient	Wilcoxon Test	0.232	0.593
Pleural Invasion	Sample	Chi-squared Test	0.242	0.607
Sample Collection Source	Sample	Chi-squared Test	0.244	0.607
Aneuploidy Score	Sample	Wilcoxon Test	0.248	0.61
Experiment	Sample	Wilcoxon Test	0.257	0.626
IMSIG B-cells	Sample	Wilcoxon Test	0.26	0.626
Cellularity	Sample	Wilcoxon Test	0.268	0.636
RECIST Response	Patient	Chi-squared Test	0.277	0.641
Tumor Ploidy	Sample	Wilcoxon Test	0.279	0.641
TKI Treatment	Patient	Chi-squared Test	0.279	0.641
Mean Target Coverage Tumor	Sample	Wilcoxon Test	0.286	0.644
New Neoplasm Event Post Initial Therapy Indicator	Patient	Chi-squared Test	0.287	0.644
Subclonal Mutation Ratio	Sample	Wilcoxon Test	0.298	0.652
Mutation Count (Excluding INDELs)	Sample	Wilcoxon Test	0.3	0.652
Total Mutation Count	Sample	Wilcoxon Test	0.3	0.652
TP53 Mutation Status	Sample	Wilcoxon Test	0.307	0.656
Purity Configuration	Sample	Wilcoxon Test	0.309	0.656
BMI	Patient	Wilcoxon Test	0.317	0.667
Dominant Signature Fraction WGS notSmoking	Patient	Wilcoxon Test	0.325	0.675
Lymph Node Involvement	Patient	Chi-squared Test	0.33	0.675
DNA Input	Sample	Wilcoxon Test	0.337	0.68
IMSIG proliferation	Sample	Wilcoxon Test	0.346	0.691
CIMP Status	Sample	Chi-squared Test	0.355	0.699
IMSIG NK cells	Sample	Wilcoxon Test	0.36	0.699
MSIsensor Score	Sample	Wilcoxon Test	0.363	0.699
NMF Consensus	Sample	Chi-squared Test	0.374	0.699
Mutation Signature Activity W3 COSMIC2	Sample	Chi-squared Test	0.374	0.699
Oncotree Code	Sample	Chi-squared Test	0.381	0.707
Genome Doubled	Sample	Chi-squared Test	0.391	0.719
Cancer Type Detailed	Sample	Chi-squared Test	0.41	0.739
RECIST	Patient	Chi-squared Test	0.414	0.739
Numer of Reads Per Tumor Chromosomal Copy	Sample	Wilcoxon Test	0.416	0.739
MSI Score	Sample	Wilcoxon Test	0.418	0.739
Fraction Genome Altered	Sample	Wilcoxon Test	0.424	0.739
Country Of Origin	Patient	Chi-squared Test	0.428	0.739
ICGC Sample ID	Sample	Chi-squared Test	0.431	0.739
Tumor Volume (cm3)	Patient	Wilcoxon Test	0.435	0.739
Number of Samples Per Patient	Patient	Chi-squared Test	0.454	0.742
Mutation Signature Activity W1 COSMIC5	Sample	Chi-squared Test	0.455	0.742
Mutation Signature Activity W2 COSMIC4	Sample	Chi-squared Test	0.455	0.742
Aliquot	Sample	Chi-squared Test	0.455	0.742
Region Of Origin	Patient	Chi-squared Test	0.455	0.742
Diagnosis Age	Patient	Wilcoxon Test	0.469	0.752
RB1 Mutation Status	Sample	Wilcoxon Test	0.482	0.766
Other Patient ID	Patient	Chi-squared Test	0.485	0.766
Tumor Grade	Patient	Chi-squared Test	0.493	0.772
ALK Fusion	Sample	Wilcoxon Test	0.513	0.791
Form completion date	Patient	Chi-squared Test	0.519	0.795
Sample Collection Time	Sample	Chi-squared Test	0.57	0.866
NMF Cluster Membership	Sample	Wilcoxon Test	0.589	0.886
Tumor Size (mm)	Sample	Wilcoxon Test	0.592	0.886
VA Response	Patient	Chi-squared Test	0.602	0.891
Margin Status	Sample	Chi-squared Test	0.604	0.891
Pack Years Smoked	Patient	Wilcoxon Test	0.609	0.892
Last Communication Contact from Initial Pathologic Diagnosis Date	Patient	Wilcoxon Test	0.626	0.896
Mutation Count (Somatic)	Sample	Wilcoxon Test	0.628	0.896
Cigarettes Per Day	Patient	Wilcoxon Test	0.633	0.896
IMSIG plasma cells	Sample	Wilcoxon Test	0.639	0.896
TMT Channel	Sample	Chi-squared Test	0.64	0.896
Tumor Purity	Sample	Wilcoxon Test	0.64	0.896
KEAP1 Mutation Status	Sample	Wilcoxon Test	0.643	0.896
RNA Sequencing Status	Patient	Chi-squared Test	0.652	0.902
Passive Smoking	Patient	Chi-squared Test	0.663	0.905
Censored	Sample	Chi-squared Test	0.665	0.905
Whole Genome Duplication	Sample	Chi-squared Test	0.667	0.905
Ubiquitous Assay Panel	Patient	Wilcoxon Test	0.71	0.941
ECOG Performance Status	Patient	Chi-squared Test	0.711	0.941
International Classification of Diseases for Oncology, Third Edition ICD-O-3 Site Code	Patient	Chi-squared Test	0.715	0.941
Histological grade	Patient	Chi-squared Test	0.722	0.941
Diagnosis Age	Patient	Wilcoxon Test	0.723	0.941
ROS1 Fusion	Sample	Wilcoxon Test	0.733	0.941
RET Fusion	Sample	Wilcoxon Test	0.733	0.941
Cohort	Patient	Chi-squared Test	0.735	0.941
Smoking status	Patient	Chi-squared Test	0.741	0.941
Immune Checkpoint Inhibitor Treated	Patient	Chi-squared Test	0.741	0.941
Neoplasm Disease Lymph Node Stage American Joint Committee on Cancer Code	Patient	Chi-squared Test	0.753	0.951
Purity	Sample	Wilcoxon Test	0.766	0.951
Secondhand Smoke	Patient	Chi-squared Test	0.767	0.951
IMSIG neutrophils	Sample	Wilcoxon Test	0.767	0.951
Platform	Sample	Chi-squared Test	0.779	0.952
Sample Type	Sample	Chi-squared Test	0.786	0.952
STK11 Mutation	Sample	Chi-squared Test	0.795	0.952
MSI MANTIS Score	Sample	Wilcoxon Test	0.796	0.952
ARAF Mutation Status	Sample	Wilcoxon Test	0.81	0.952
ERBB2 Mutation Status	Sample	Wilcoxon Test	0.81	0.952
Sample coverage	Sample	Wilcoxon Test	0.819	0.952
Tumor Content	Sample	Wilcoxon Test	0.82	0.952
Matched Status	Sample	Chi-squared Test	0.82	0.952
Somatic Status	Sample	Chi-squared Test	0.851	0.971
Person Gender	Patient	Chi-squared Test	0.853	0.971
KRAS Mutation Status	Sample	Wilcoxon Test	0.855	0.971
Adjuvant Treatment	Patient	Chi-squared Test	0.866	0.972
Chemotherapy	Patient	Chi-squared Test	0.875	0.972
Tissue Prospective Collection Indicator	Sample	Chi-squared Test	0.889	0.972
Tissue Retrospective Collection Indicator	Sample	Chi-squared Test	0.889	0.972
Sequencing Type	Patient	Chi-squared Test	0.89	0.972
Sequencing Type	Sample	Chi-squared Test	0.89	0.972
Percent Necrosis	Patient	Wilcoxon Test	0.891	0.972
American Joint Committee on Cancer Publication Version Type	Patient	Chi-squared Test	0.897	0.974
Smoking History	Patient	Chi-squared Test	0.923	0.985
Primary Tumor Site	Sample	Chi-squared Test	0.924	0.985
American Joint Committee on Cancer Metastasis Stage Code	Patient	Chi-squared Test	0.931	0.985
ICD-10 Classification	Patient	Chi-squared Test	0.933	0.985
ICD-10 Classification	Sample	Chi-squared Test	0.933	0.985
Neoadjuvant Therapy Type Administered Prior To Resection Text	Patient	Chi-squared Test	0.937	0.985
ROH Response	Patient	Chi-squared Test	0.949	0.994
Adenocarcinoma subtype WHO2015	Patient	Chi-squared Test	0.96	0.995
Analysis Cohort	Sample	Chi-squared Test	0.97	0.995
Patient's Vital Status	Patient	Chi-squared Test	0.977	0.995
Age Start IO	Patient	Chi-squared Test	0.977	0.995
Grade	Sample	Chi-squared Test	0.978	0.995
Biopsy Cohort	Sample	Chi-squared Test	0.98	0.995
cfDNA Input (ng)	Patient	Wilcoxon Test	0.988	0.998
Sample Coverage	Sample	Wilcoxon Test	0.995	1
Biopsy Site	Sample	Chi-squared Test	1	1
