# Supplementary material for: Unraveling BRAF alterations: molecular insights to circumvent therapeutic resistance across cancer types
Source: Cancer Drug Resist. 2025 Mar 24;8:14. doi: 10.20517/cdr.2024.213 (PMC11977354; doi:10.20517/cdr.2024.213)
Supplement: Supplementary file 1 [file cdr-8-14-SupplementaryMaterials.zip › Supplementary File 5.xlsx]

## Sheet: Foglio1
Gene	Cytoband	(A) BRAF_mut_CRC	(B) BRAF_wt_CRC	(A) BRAF_mut_CRC	(B) BRAF_wt_CRC	Log2 Ratio	p-Value	q-Value	Higher expression in
MS4A12	11q12.2	2.66	4.17	3.09	3.25	-1.51	0.002606	0.009674	(B) BRAF_wt_CRC
PCK1	20q13.31	7.59	8.72	2.77	1.94	-1.14	0.002513	0.009386	(B) BRAF_wt_CRC
EPHB6	7q34	5.57	4.5	2.63	1.5	1.07	0.002432	0.009126	(A) BRAF_mut_CRC
UGT1A10	2q37.1	5.85	6.99	2.71	2.07	-1.14	0.002151	0.00823	(B) BRAF_wt_CRC
CYP1A1	15q24.1	1.86	0.82	2.52	1.44	1.04	0.002117	0.008124	(A) BRAF_mut_CRC
DEFA6	8p23.1	4.09	5.67	3.69	3.46	-1.58	0.001933	0.007557	(B) BRAF_wt_CRC
SSTR5	16p13.3	3.99	2.97	2.37	2.12	1.02	0.001828	0.007183	(A) BRAF_mut_CRC
SFRP2	4q31.3	9.06	7.9	2.62	3.07	1.16	0.001786	0.007045	(A) BRAF_mut_CRC
FAM177B	1q41	3.59	2.56	2.36	2.25	1.03	0.001695	0.006739	(A) BRAF_mut_CRC
LYPD8	1q44	4.34	5.88	3.07	2.58	-1.54	0.001596	0.006412	(B) BRAF_wt_CRC
PRAC1	17q21.32	2.18	4.07	3.62	4.3	-1.89	0.001581	0.006363	(B) BRAF_wt_CRC
HOXD13	2q31.1	3.8	5.09	2.97	2.43	-1.29	0.001575	0.006347	(B) BRAF_wt_CRC
CEACAM7	19q13.2	8.72	10.11	3.16	2.68	-1.39	0.001416	0.005796	(B) BRAF_wt_CRC
TPSG1	16p13.3	3.94	5.2	2.87	2.3	-1.27	0.001327	0.005483	(B) BRAF_wt_CRC
FREM1	9p22.3	5.7	6.85	2.59	2.4	-1.15	0.001322	0.005465	(B) BRAF_wt_CRC
HABP2	10q25.3	3.61	2.3	2.96	2.43	1.31	0.001299	0.005392	(A) BRAF_mut_CRC
SPRR1B	1q21.3	2.65	1.44	2.74	1.97	1.21	0.001275	0.005317	(A) BRAF_mut_CRC
CALB2	16q22.2	5.12	3.96	2.62	2.23	1.16	0.001273	0.005312	(A) BRAF_mut_CRC
ABCA12	2q35	3.71	2.46	2.81	2.46	1.25	0.001259	0.005262	(A) BRAF_mut_CRC
ADGRF1	6p12.3	4.89	3.78	2.51	1.93	1.11	0.001229	0.005151	(A) BRAF_mut_CRC
SERPINA3	14q32.13	7.18	5.95	2.8	2.17	1.24	0.001223	0.00513	(A) BRAF_mut_CRC
RPS28	19p13.2	6.44	7.67	2.73	2.3	-1.23	0.001078	0.004595	(B) BRAF_wt_CRC
SPRR3	1q21.3	2.42	1.35	2.38	2.02	1.07	0.001069	0.004564	(A) BRAF_mut_CRC
CALB1	8q21.3	4.01	2.29	3.83	2.74	1.72	0.001015	0.004365	(A) BRAF_mut_CRC
PRKAA2	1p32.2	2.98	4.04	2.3	2.32	-1.06	0.0009848	0.004258	(B) BRAF_wt_CRC
TTC29	4q31.22	1.83	0.49	3.01	1.29	1.34	0.000984	0.004255	(A) BRAF_mut_CRC
PHGR1	15q15.1	9.26	10.32	2.03	1.32	-1.06	0.0009308	0.004055	(B) BRAF_wt_CRC
LINC02418	12q24.33	5.72	7	2.76	2.89	-1.28	0.0009277	0.004047	(B) BRAF_wt_CRC
ERICH5	8q22.2	2.91	3.98	2.34	1.9	-1.07	0.0009061	0.003968	(B) BRAF_wt_CRC
KCNJ3	2q24.1	4.36	3.16	2.58	2.21	1.2	0.0007841	0.003525	(A) BRAF_mut_CRC
SLC6A14	Xq23	8.05	6.77	2.71	2.47	1.28	0.0006637	0.003069	(A) BRAF_mut_CRC
PRODH	22q11.21	7.13	5.94	2.51	2.07	1.18	0.0006362	0.002959	(A) BRAF_mut_CRC
HTR4	5q32	1.53	2.57	1.87	1.84	-1.04	0.0006014	0.002813	(B) BRAF_wt_CRC
UGT1A8	2q37.1	2.84	4.24	2.53	2.16	-1.4	0.0005841	0.00274	(B) BRAF_wt_CRC
CD300LD-AS1	17q25.1	2.29	3.54	2.57	2.61	-1.25	0.0005497	0.002603	(B) BRAF_wt_CRC
SLC34A2	4p15.2	2.34	1.24	2.32	1.64	1.1	0.0005419	0.002573	(A) BRAF_mut_CRC
ADH1C	4q23	5.92	7.34	2.95	2.6	-1.42	0.0005301	0.002524	(B) BRAF_wt_CRC
B4GALNT4	11p15.5	4.56	6.06	3.12	2.59	-1.5	0.0005106	0.00245	(B) BRAF_wt_CRC
JSRP1	19p13.3	5.63	4.63	2.07	1.97	1.01	0.000496	0.002387	(A) BRAF_mut_CRC
SSUH2	3p25.3	3.99	5.01	2.11	1.78	-1.02	0.0004948	0.002382	(B) BRAF_wt_CRC
CA9	9p13.3	9.54	8.25	2.63	2.54	1.28	0.0004886	0.002359	(A) BRAF_mut_CRC
HHLA2	3q13.13	7.69	8.83	2.4	1.54	-1.14	0.0004889	0.002359	(B) BRAF_wt_CRC
WT1	11p13	2.65	3.79	2.29	2.42	-1.14	0.0004335	0.002134	(B) BRAF_wt_CRC
ISL1	5q11.1	4.32	3.17	2.38	1.92	1.16	0.0004325	0.002131	(A) BRAF_mut_CRC
HBA1	16p13.3	5.65	4.26	2.83	2.31	1.4	0.0003746	0.001884	(A) BRAF_mut_CRC
UCA1	19p13.12	6.37	7.57	2.41	2.35	-1.2	0.0003741	0.001882	(B) BRAF_wt_CRC
NPSR1	7p14.3	4.54	2.75	3.6	3.15	1.79	0.0003609	0.001824	(A) BRAF_mut_CRC
CDX1	5q32	10.87	11.96	2.25	0.82	-1.09	0.0003448	0.001756	(B) BRAF_wt_CRC
NPY1R	4q32.2	2.57	3.68	2.23	1.96	-1.11	0.0003449	0.001756	(B) BRAF_wt_CRC
KRT16	17q21.2	4.2	2.99	2.41	2.29	1.21	0.0003391	0.001732	(A) BRAF_mut_CRC
IFI44L	1p31.1	7.71	6.66	2.09	1.87	1.05	0.000333	0.001706	(A) BRAF_mut_CRC
AQP9	15q21.3	6.53	5.52	1.98	2.14	1.01	0.0003219	0.001656	(A) BRAF_mut_CRC
THRB	3p24.2	5.32	6.42	2.19	1.8	-1.1	0.0003132	0.001617	(B) BRAF_wt_CRC
LHFPL3-AS2	7q22.3	2.84	3.87	2.03	2.03	-1.03	0.0002982	0.001551	(B) BRAF_wt_CRC
GZMK	5q11.2	5.22	4.2	2.02	1.84	1.02	0.0002889	0.001508	(A) BRAF_mut_CRC
HLA-DQA1	6p21.32	9.96	8.95	2.01	1.53	1.01	0.0002872	0.0015	(A) BRAF_mut_CRC
ENTREP2	15q13.1	3.34	4.74	2.77	2.4	-1.4	0.0002869	0.001499	(B) BRAF_wt_CRC
WNT7B	22q13.31	4.44	3.31	2.24	1.85	1.13	0.0002824	0.001478	(A) BRAF_mut_CRC
SLC5A9	1p33	4.03	5.15	2.2	1.84	-1.11	0.0002687	0.001414	(B) BRAF_wt_CRC
TCN1	11q12.1	7.28	5.64	3.2	3.16	1.64	0.0002647	0.001397	(A) BRAF_mut_CRC
SLC16A9	10q21.2	6.26	7.39	2.24	1.57	-1.13	0.0002585	0.00137	(B) BRAF_wt_CRC
CBLIF	11q12.1	2.15	3.33	2.27	2.27	-1.17	0.0002496	0.001329	(B) BRAF_wt_CRC
POU2AF1	11q23.1	7.18	6.14	2.03	1.95	1.04	0.0002438	0.001304	(A) BRAF_mut_CRC
INHA	2q35	2.15	1.12	2.05	1.25	1.03	0.000238	0.001279	(A) BRAF_mut_CRC
AHNAK2	14q32.33	9.65	8.63	1.98	1.63	1.01	0.0002316	0.001248	(A) BRAF_mut_CRC
HOXC13	12q13.13	1.75	0.63	1.89	1.37	1.12	0.0002264	0.001228	(A) BRAF_mut_CRC
NBPF7P	1p12	2.6	1.56	2.05	1.28	1.04	0.0002261	0.001227	(A) BRAF_mut_CRC
NXF2	Xq22.1	0.9	1.96	1.93	2.8	-1.05	0.0002085	0.001146	(B) BRAF_wt_CRC
DMKN	19q13.12	7.89	6.83	2.01	2.11	1.06	0.0002036	0.001123	(A) BRAF_mut_CRC
SFTA2	6p21.33	3.3	4.34	1.97	2.14	-1.04	0.0002006	0.001109	(B) BRAF_wt_CRC
AIM2	1q23.1-q23.2	5.2	4.02	2.27	1.93	1.18	0.0001982	0.001098	(A) BRAF_mut_CRC
ZG16	16p11.2	4.33	6.27	3.7	3.64	-1.95	0.0001926	0.001072	(B) BRAF_wt_CRC
SMIM24	19p13.3	7.72	8.78	2.05	1.41	-1.06	0.0001917	0.001068	(B) BRAF_wt_CRC
FCGR2B	1q23.3	6.49	5.47	1.94	1.7	1.01	0.0001815	0.001021	(A) BRAF_mut_CRC
SPDEF	6p21.31	8.71	7.49	2.3	2.25	1.22	0.0001797	0.001014	(A) BRAF_mut_CRC
BCL2L10	15q21.2	2.15	3.15	1.94	1.34	-1.01	0.0001729	0.0009803	(B) BRAF_wt_CRC
RBP3	10q11.22	1.78	0.75	1.7	1.16	1.03	0.0001706	0.0009703	(A) BRAF_mut_CRC
CCL18	17q12	8.31	7.07	2.31	2.37	1.23	0.0001665	0.0009515	(A) BRAF_mut_CRC
MIOX	22q13.33	2.04	1	2.01	1.14	1.04	0.0001654	0.0009467	(A) BRAF_mut_CRC
NEUROG3	10q22.1	2.67	1.17	2.48	1.48	1.49	0.0001647	0.0009429	(A) BRAF_mut_CRC
BMP5	6p12.1	2.5	3.67	2.22	1.8	-1.17	0.0001637	0.0009382	(B) BRAF_wt_CRC
NXPE1	11q23.2	5.32	6.85	2.9	2.47	-1.53	0.0001593	0.0009161	(B) BRAF_wt_CRC
CCL26	7q11.23	3.91	2.77	2.16	1.53	1.14	0.0001434	0.0008364	(A) BRAF_mut_CRC
AGR3	7p21.1	9.38	8.31	1.97	2.24	1.07	0.0001387	0.0008135	(A) BRAF_mut_CRC
GLTPD2	17p13.2	2.39	1.3	1.76	1.37	1.09	0.0001322	0.0007798	(A) BRAF_mut_CRC
IBSP	4q22.1	3.89	2.76	2.08	2.08	1.13	0.000129	0.000763	(A) BRAF_mut_CRC
STRA6	15q24.1	5.56	6.72	2.15	2.02	-1.16	0.0001272	0.0007552	(B) BRAF_wt_CRC
SPTSSB	3q26.1	3.77	2.76	1.83	2.23	1.01	0.0001269	0.000754	(A) BRAF_mut_CRC
CREG2	2q11.2	2.86	1.84	1.91	1.56	1.02	0.0001247	0.000743	(A) BRAF_mut_CRC
TPRXL	3p25.1	3.8	2.53	2.37	1.98	1.27	0.0001244	0.000742	(A) BRAF_mut_CRC
TENM3	4q34.3-q35.1	5.93	4.86	1.98	2.06	1.08	0.0001228	0.0007341	(A) BRAF_mut_CRC
SYT12	11q13.2	4.22	3.16	1.97	1.47	1.06	0.0001121	0.000678	(A) BRAF_mut_CRC
MSI1	12q24.31	3.84	5.07	2.24	2.13	-1.23	0.0001051	0.0006414	(B) BRAF_wt_CRC
ST6GAL2	2q12.3	3.76	4.89	2.04	2.23	-1.13	0.0001048	0.0006407	(B) BRAF_wt_CRC
HOTAIR	12q13.13	2.44	1.19	2.32	1.81	1.25	0.0001043	0.0006381	(A) BRAF_mut_CRC
AQP8	16p12.1	2.89	4.67	3.25	2.97	-1.78	9.862e-05	0.0006088	(B) BRAF_wt_CRC
COL9A3	20q13.33	6.37	7.46	1.97	2.04	-1.09	9.776e-05	0.0006041	(B) BRAF_wt_CRC
KISS1R	19p13.3	2.32	1.29	1.91	1.21	1.03	9.766e-05	0.0006036	(A) BRAF_mut_CRC
GP2	16p12.3	4.58	2.43	4.01	2.38	2.16	9.557e-05	0.0005933	(A) BRAF_mut_CRC
BEST2	19p13.13	2.36	3.67	2.37	2.58	-1.32	9.532e-05	0.0005925	(B) BRAF_wt_CRC
ADH4	4q23	1.77	2.83	1.92	1.9	-1.06	9.505e-05	0.0005912	(B) BRAF_wt_CRC
CDH17	8q22.1	12.46	13.49	1.93	0.95	-1.03	9.407e-05	0.0005868	(B) BRAF_wt_CRC
CCL3L1	17q12 alternate reference locus	5.23	4.23	1.82	1.77	1	9.28e-05	0.0005795	(A) BRAF_mut_CRC
CITED1	Xq13.1	5.06	4.04	1.87	1.57	1.02	9.136e-05	0.0005718	(A) BRAF_mut_CRC
RASSF10	11p15.2	4.39	5.58	2.17	1.83	-1.19	9.139e-05	0.0005718	(B) BRAF_wt_CRC
LILRA3	19q13.4 alternate reference locus	4.44	3.35	1.98	1.75	1.09	9.028e-05	0.0005668	(A) BRAF_mut_CRC
KCNV1	8q23.2	1.49	2.94	2.21	2.29	-1.44	8.831e-05	0.0005561	(B) BRAF_wt_CRC
IGFL2	19q13.32	4.66	3.31	2.42	2.24	1.35	8.244e-05	0.0005227	(A) BRAF_mut_CRC
THNSL2	2p11.2	6.4	7.75	2.46	1.81	-1.35	8.184e-05	0.00052	(B) BRAF_wt_CRC
CHGA	14q32.12	3.52	5.07	2.75	3.13	-1.55	8.174e-05	0.0005196	(B) BRAF_wt_CRC
F5	1q24.2	6.86	5.44	2.58	2.08	1.42	7.879e-05	0.0005034	(A) BRAF_mut_CRC
HHIP	4q31.21	3.23	4.25	1.84	1.65	-1.02	7.634e-05	0.0004903	(B) BRAF_wt_CRC
SYT1	12q21.2	4.61	5.78	2.09	1.99	-1.17	7.506e-05	0.0004836	(B) BRAF_wt_CRC
RETNLB	3q13.13	3.91	5.38	2.62	2.69	-1.48	7.452e-05	0.0004814	(B) BRAF_wt_CRC
LTK	15q15.1	6.45	5.31	2.02	1.98	1.14	7.216e-05	0.000469	(A) BRAF_mut_CRC
FPR2	19q13.41	4.75	3.62	2	2	1.13	7.145e-05	0.0004651	(A) BRAF_mut_CRC
KRT13	17q21.2	2.32	1.24	1.95	1.46	1.08	6.86e-05	0.0004484	(A) BRAF_mut_CRC
MMP12	11q22.2	10.37	9.33	1.85	1.75	1.05	6.431e-05	0.000425	(A) BRAF_mut_CRC
TRHDE	12q21.1	2.98	4.17	2.12	1.71	-1.19	6.335e-05	0.0004197	(B) BRAF_wt_CRC
MYADML2	17q25.3	3.88	4.97	1.9	2.03	-1.09	5.915e-05	0.0003952	(B) BRAF_wt_CRC
FZD9	7q11.23	2.31	3.37	1.87	1.73	-1.06	5.789e-05	0.0003884	(B) BRAF_wt_CRC
UBD	6p22.1	11.32	10.19	1.99	1.74	1.13	5.657e-05	0.0003806	(A) BRAF_mut_CRC
SEMG2	20q13.12	1.57	0.44	1.73	1.08	1.13	5.178e-05	0.0003511	(A) BRAF_mut_CRC
MYOM3	1p36.11	6.94	8.26	2.34	1.69	-1.33	5.086e-05	0.0003463	(B) BRAF_wt_CRC
SYT13	11p11.2	9.87	8.79	1.89	1.76	1.08	5.006e-05	0.0003423	(A) BRAF_mut_CRC
CYP1B1	2p22.2	6.6	5.43	2.01	1.98	1.16	4.902e-05	0.0003356	(A) BRAF_mut_CRC
NRXN2	11q13.1	4.91	5.92	1.73	1.75	-1	4.608e-05	0.0003182	(B) BRAF_wt_CRC
UNC13A	19p13.11	4.64	3.63	1.77	1.38	1.01	4.569e-05	0.0003163	(A) BRAF_mut_CRC
ZNF737	19p12	5.81	6.82	1.77	1.48	-1.01	4.458e-05	0.0003101	(B) BRAF_wt_CRC
WNK4	17q21.2	8.76	9.86	1.93	1.15	-1.1	4.228e-05	0.0002967	(B) BRAF_wt_CRC
SPON1	11p15.2	9.72	8.63	1.88	1.8	1.09	4.192e-05	0.0002946	(A) BRAF_mut_CRC
EFNA5	5q21.3	6.34	5.23	1.92	1.77	1.12	3.953e-05	0.0002798	(A) BRAF_mut_CRC
CP	3q24-q25.1	5.51	3.97	2.66	2.02	1.53	3.863e-05	0.0002742	(A) BRAF_mut_CRC
CPE	4q32.3	7.53	8.66	1.93	1.67	-1.12	3.793e-05	0.0002697	(B) BRAF_wt_CRC
SPP1	4q22.1	11.15	9.79	2.3	2.45	1.36	3.663e-05	0.0002616	(A) BRAF_mut_CRC
HCN2	19p13.3	3.61	2.48	1.96	1.33	1.13	3.463e-05	0.0002499	(A) BRAF_mut_CRC
PKP1	1q32.1	5.61	7.02	2.43	1.84	-1.41	3.443e-05	0.0002489	(B) BRAF_wt_CRC
L3MBTL4	18p11.31	3.79	4.98	2.02	1.97	-1.2	3.29e-05	0.0002392	(B) BRAF_wt_CRC
TAC1	7q21.3	2.18	3.52	2.23	2.56	-1.34	3.278e-05	0.0002384	(B) BRAF_wt_CRC
HSD17B2	16q23.3	8.26	7.02	2.12	1.68	1.24	3.257e-05	0.0002376	(A) BRAF_mut_CRC
ANKRD40CL	17q21.33	5.62	6.82	2.07	1.42	-1.2	3.241e-05	0.0002368	(B) BRAF_wt_CRC
SALL1	16q12.1	4.33	5.38	1.8	1.26	-1.05	3.237e-05	0.0002365	(B) BRAF_wt_CRC
LEFTY2	1q42.12	2.35	3.6	2.09	2.16	-1.25	3.19e-05	0.0002336	(B) BRAF_wt_CRC
NPW	16p13.3	2.39	3.5	1.87	1.82	-1.11	3.119e-05	0.0002292	(B) BRAF_wt_CRC
CES1	16q12.2	6.01	7.27	2.07	2.47	-1.26	2.98e-05	0.0002209	(B) BRAF_wt_CRC
TREM1	6p21.1	5.74	4.66	1.8	1.9	1.08	2.971e-05	0.0002204	(A) BRAF_mut_CRC
NCKAP5	2q21.2	3.91	4.97	1.79	1.61	-1.06	2.798e-05	0.0002101	(B) BRAF_wt_CRC
EVX1	7p15.2	2.66	4.06	2.35	2.31	-1.41	2.658e-05	0.0002012	(B) BRAF_wt_CRC
NSG1	4p16.3	4.38	5.55	1.98	1.45	-1.17	2.433e-05	0.0001867	(B) BRAF_wt_CRC
GAL	11q13.2	4.83	6.55	2.88	2.3	-1.72	2.329e-05	0.0001799	(B) BRAF_wt_CRC
SLC7A2	8p22	6.45	5.35	1.81	1.85	1.1	2.293e-05	0.0001777	(A) BRAF_mut_CRC
PALM3	19p13.12	3.88	5.08	1.97	1.95	-1.19	2.196e-05	0.0001714	(B) BRAF_wt_CRC
SULT2A1	19q13.33	0.86	2.11	1.7	2.21	-1.25	2.196e-05	0.0001714	(B) BRAF_wt_CRC
KRT20	17q21.2	9.8	11.88	3.54	1.72	-2.09	2.172e-05	0.0001701	(B) BRAF_wt_CRC
FAR2P1	2q21.1	1.52	2.74	1.97	2.33	-1.22	2.169e-05	0.0001699	(B) BRAF_wt_CRC
STYXL2	1q24.1	3.96	6.23	3.69	4.25	-2.27	2.112e-05	0.000166	(B) BRAF_wt_CRC
ABHD12B	14q22.1	1.86	3.43	2.52	3.06	-1.57	1.97e-05	0.0001565	(B) BRAF_wt_CRC
NTSR1	20q13.33	5.3	3.54	2.92	2.08	1.75	1.938e-05	0.0001544	(A) BRAF_mut_CRC
MARCO	2q14.2	5.5	3.88	2.65	2.66	1.62	1.926e-05	0.0001536	(A) BRAF_mut_CRC
ENTREP1	9q21.12	4.02	2.93	1.82	1.46	1.1	1.903e-05	0.0001522	(A) BRAF_mut_CRC
UNC5A	5q35.2	3.9	2.54	2.26	1.72	1.36	1.896e-05	0.0001518	(A) BRAF_mut_CRC
ABCG8	2p21	3.03	1.67	2.27	1.59	1.37	1.864e-05	0.0001495	(A) BRAF_mut_CRC
EMID1	22q12.2	6.06	7.13	1.78	1.26	-1.07	1.854e-05	0.0001488	(B) BRAF_wt_CRC
SYNE4	19q13.12	4.76	6.45	2.8	2.27	-1.7	1.764e-05	0.0001422	(B) BRAF_wt_CRC
CXCL11	4q21.1	8.22	6.97	2.03	2.01	1.25	1.737e-05	0.0001403	(A) BRAF_mut_CRC
SEMG1	20q13.12	4.15	2.09	2.91	2.23	2.06	1.732e-05	0.0001401	(A) BRAF_mut_CRC
EN2	7q36.3	1.72	3.27	2.51	2.51	-1.55	1.716e-05	0.0001389	(B) BRAF_wt_CRC
AOC1	7q36.1	10.74	11.88	1.9	1.05	-1.14	1.68e-05	0.0001364	(B) BRAF_wt_CRC
SOSTDC1	7p21.2	4.35	5.98	2.67	2.25	-1.63	1.589e-05	0.0001298	(B) BRAF_wt_CRC
TFF2	21q22.3	6.4	4.33	3.39	2.45	2.07	1.5e-05	0.0001234	(A) BRAF_mut_CRC
HLA-DRB5	6p21.32	10.04	8.83	1.96	1.6	1.2	1.476e-05	0.0001216	(A) BRAF_mut_CRC
KCND3	1p13.2	4.15	3.09	1.71	1.66	1.06	1.468e-05	0.000121	(A) BRAF_mut_CRC
TMEM35A	Xq22.1	2.89	3.96	1.72	1.67	-1.07	1.447e-05	0.0001196	(B) BRAF_wt_CRC
PTPRR	12q15	7.82	6.82	1.6	1.6	1	1.38e-05	0.0001149	(A) BRAF_mut_CRC
SULT1B1	4q13.3	5.33	6.72	2.26	1.7	-1.39	1.378e-05	0.0001147	(B) BRAF_wt_CRC
KLK11	19q13.41	7.32	5.74	2.53	2.39	1.57	1.367e-05	0.000114	(A) BRAF_mut_CRC
RSAD2	2p25.2	7.76	6.75	1.62	1.49	1.01	1.344e-05	0.0001124	(A) BRAF_mut_CRC
CES4A	16q22.1	4.3	5.35	1.71	1.25	-1.05	1.341e-05	0.0001122	(B) BRAF_wt_CRC
DSC3	18q12.1	4.44	6.06	2.58	2.71	-1.62	1.328e-05	0.0001113	(B) BRAF_wt_CRC
ESRRG	1q41	2.53	3.7	1.86	1.94	-1.17	1.296e-05	0.0001089	(B) BRAF_wt_CRC
CEACAM6	19q13.2	13.44	14.56	1.81	1.46	-1.12	1.269e-05	0.0001071	(B) BRAF_wt_CRC
CHST6	16q23.1	5.98	4.87	1.79	1.37	1.11	1.226e-05	0.0001043	(A) BRAF_mut_CRC
IGSF9B	11q25	4.76	3.73	1.64	1.48	1.03	1.149e-05	9.891e-05	(A) BRAF_mut_CRC
SPHK1	17q25.1	8.13	7.04	1.76	1.34	1.1	1.122e-05	9.703e-05	(A) BRAF_mut_CRC
FRAS1	4q21.21	7.4	6.09	2.08	1.9	1.31	1.117e-05	9.658e-05	(A) BRAF_mut_CRC
DRGX	10q11.23	1.63	0.38	1.74	0.88	1.25	1.097e-05	9.519e-05	(A) BRAF_mut_CRC
FSTL4	5q31.1	1.73	2.83	1.71	2	-1.1	1.065e-05	9.271e-05	(B) BRAF_wt_CRC
ESPN	1p36.31	7.71	8.8	1.75	1.33	-1.09	1.063e-05	9.263e-05	(B) BRAF_wt_CRC
PHACTR3	20q13.32-q13.33	3.09	4.49	2.22	2.15	-1.4	1.057e-05	9.233e-05	(B) BRAF_wt_CRC
HMX3	10q26.13	2.04	0.54	2.09	0.93	1.5	1.051e-05	9.186e-05	(A) BRAF_mut_CRC
FIBCD1	9q34.12	7.51	5.81	2.66	2.78	1.69	1.038e-05	9.104e-05	(A) BRAF_mut_CRC
PDGFRL	8p22	5.26	4.22	1.63	1.76	1.04	1.02e-05	8.975e-05	(A) BRAF_mut_CRC
SIX4	14q23.1	5.21	4.13	1.72	1.49	1.08	1.014e-05	8.924e-05	(A) BRAF_mut_CRC
HOXD11	2q31.1	3.87	4.98	1.71	2.02	-1.1	1.009e-05	8.888e-05	(B) BRAF_wt_CRC
KRT7	12q13.13	7.28	5.95	2.13	1.6	1.33	9.995e-06	8.829e-05	(A) BRAF_mut_CRC
MLF1	3q25.32	5.46	6.81	2.14	1.84	-1.35	9.94e-06	8.792e-05	(B) BRAF_wt_CRC
LINC00667	18p11.31	7.88	8.9	1.64	0.89	-1.02	9.743e-06	8.628e-05	(B) BRAF_wt_CRC
MT1E	16q13	9.69	8.49	1.89	1.8	1.2	9.742e-06	8.628e-05	(A) BRAF_mut_CRC
CPNE6	14q11.2	1.15	2.19	1.61	1.75	-1.03	9.528e-06	8.469e-05	(B) BRAF_wt_CRC
WASF3	13q12.13	4.68	5.72	1.61	1.89	-1.04	9.467e-06	8.429e-05	(B) BRAF_wt_CRC
IRX2-DT	5p15.33	4.19	2.78	2.18	2.47	1.41	9.165e-06	8.211e-05	(A) BRAF_mut_CRC
MOGAT2	11q13.5	4.26	5.83	2.49	2.04	-1.57	9.105e-06	8.172e-05	(B) BRAF_wt_CRC
AQP3	9p13.3	9.3	8.11	1.88	1.59	1.19	9.01e-06	8.101e-05	(A) BRAF_mut_CRC
ABCG5	2p21	3.58	2.34	1.96	1.55	1.24	8.778e-06	7.915e-05	(A) BRAF_mut_CRC
PIFO	1p13.2	3	4.19	1.87	1.74	-1.19	8.765e-06	7.908e-05	(B) BRAF_wt_CRC
MIR924HG	18q12.2-q12.3	4.5	3.47	1.6	1.59	1.03	8.733e-06	7.885e-05	(A) BRAF_mut_CRC
ONECUT3	19p13.3	2.41	0.71	2.33	1.45	1.71	8.727e-06	7.883e-05	(A) BRAF_mut_CRC
CCNP	19q13.2	6.45	5.42	1.62	1.57	1.03	8.63e-06	7.81e-05	(A) BRAF_mut_CRC
LCN15	9q34.3	2.85	4.79	2.94	3.88	-1.94	8.268e-06	7.527e-05	(B) BRAF_wt_CRC
IDO1	8p11.21	8.33	6.68	2.61	2.02	1.65	8.107e-06	7.393e-05	(A) BRAF_mut_CRC
DRAIC	15q23	2.64	4	2.12	1.93	-1.35	7.966e-06	7.289e-05	(B) BRAF_wt_CRC
IFI6	1p35.3	11.23	10.22	1.59	1.41	1.01	7.905e-06	7.246e-05	(A) BRAF_mut_CRC
PRKCG	19q13.42	5.05	3.52	2.38	2.22	1.53	7.389e-06	6.849e-05	(A) BRAF_mut_CRC
RPRM	2q23.3	1.34	2.33	1.55	1.51	-1	7.27e-06	6.76e-05	(B) BRAF_wt_CRC
SHD	19p13.3	5.03	6.13	1.75	1.2	-1.11	7.224e-06	6.724e-05	(B) BRAF_wt_CRC
TMPRSS13	11q23.3	5.65	6.92	1.97	1.9	-1.27	7.16e-06	6.677e-05	(B) BRAF_wt_CRC
LRP4	11p11.2	8.92	10.2	2.01	1.64	-1.28	6.916e-06	6.504e-05	(B) BRAF_wt_CRC
CLDN9	16p13.3	3.48	4.63	1.78	1.69	-1.15	6.778e-06	6.393e-05	(B) BRAF_wt_CRC
VSTM2L	20q11.23	3.64	4.76	1.68	2.26	-1.12	6.729e-06	6.353e-05	(B) BRAF_wt_CRC
CRIP1	14q32.33	10.92	9.84	1.66	1.48	1.08	6.218e-06	5.934e-05	(A) BRAF_mut_CRC
NEU4	2q37.3	5.46	6.81	2.09	1.67	-1.34	6.208e-06	5.931e-05	(B) BRAF_wt_CRC
CYP24A1	20q13.2	1.76	2.97	1.83	2.08	-1.21	6.169e-06	5.897e-05	(B) BRAF_wt_CRC
HTR1D	1p36.12	7.74	6.69	1.61	1.73	1.06	6.063e-06	5.798e-05	(A) BRAF_mut_CRC
PSAPL1	4p16.1	2.8	0.63	2.94	1.02	2.18	5.781e-06	5.55e-05	(A) BRAF_mut_CRC
MUCL3	6p21.33	2.6	0.98	2.53	1.36	1.61	5.775e-06	5.547e-05	(A) BRAF_mut_CRC
WSCD1	17p13.2	4.98	6.23	1.93	1.57	-1.25	5.552e-06	5.35e-05	(B) BRAF_wt_CRC
NHERF4	11q23.3	5.3	6.75	2.26	1.49	-1.45	5.493e-06	5.302e-05	(B) BRAF_wt_CRC
CA4	17q23.1	3.28	5.35	3.14	3.32	-2.07	5.437e-06	5.255e-05	(B) BRAF_wt_CRC
HAVCR1	5q33.3	1.94	3.44	2.26	2.63	-1.5	5.305e-06	5.163e-05	(B) BRAF_wt_CRC
RBBP8NL	20q13.33	7.29	8.28	1.55	0.94	-1	5.287e-06	5.15e-05	(B) BRAF_wt_CRC
CCL13	17q12	5.1	3.81	1.96	2.12	1.3	5.277e-06	5.143e-05	(A) BRAF_mut_CRC
KLK10	19q13.41	9.91	8.24	2.54	2.33	1.66	5.183e-06	5.064e-05	(A) BRAF_mut_CRC
WNT10B	12q13.12	4.13	3.02	1.7	1.3	1.11	5.001e-06	4.915e-05	(A) BRAF_mut_CRC
CPA6	8q13.2	2.44	3.98	2.32	2.45	-1.54	4.948e-06	4.879e-05	(B) BRAF_wt_CRC
GUCY2C	12p12.3	9.17	10.68	2.35	1.07	-1.51	4.938e-06	4.873e-05	(B) BRAF_wt_CRC
PDCD1	2q37.3	5.52	4.51	1.55	1.33	1.01	4.766e-06	4.728e-05	(A) BRAF_mut_CRC
AGXT	2q37.3	2.03	3.23	1.84	1.58	-1.2	4.681e-06	4.657e-05	(B) BRAF_wt_CRC
ZFP3	17p13.2	6.09	7.17	1.66	0.94	-1.07	4.631e-06	4.614e-05	(B) BRAF_wt_CRC
HLA-DRB1	6p21.32	11.88	10.78	1.68	1.38	1.1	4.585e-06	4.574e-05	(A) BRAF_mut_CRC
MAOB	Xp11.3	7.22	5.82	2.13	1.86	1.4	4.472e-06	4.474e-05	(A) BRAF_mut_CRC
SMIM32	5q31.1	3.64	5.24	2.44	2	-1.6	4.441e-06	4.446e-05	(B) BRAF_wt_CRC
ITGA9	3p22.2	6.12	7.19	1.63	1.42	-1.07	4.412e-06	4.419e-05	(B) BRAF_wt_CRC
PRDM16-DT	1p36.32	2.76	1.73	1.56	1.42	1.03	4.318e-06	4.333e-05	(A) BRAF_mut_CRC
SNCAIP	5q23.2	4.75	5.89	1.71	1.72	-1.14	4.272e-06	4.292e-05	(B) BRAF_wt_CRC
MSH4	1p31.1	2.11	0.98	1.72	1.1	1.12	4.226e-06	4.254e-05	(A) BRAF_mut_CRC
CLEC4E	12p13.31	4.78	3.62	1.74	1.84	1.16	4.154e-06	4.19e-05	(A) BRAF_mut_CRC
HLA-DRA	6p21.32	13.3	12.25	1.58	1.36	1.04	3.944e-06	4.002e-05	(A) BRAF_mut_CRC
AGAP2	12q14.1	7.01	5.93	1.64	1.43	1.08	3.89e-06	3.96e-05	(A) BRAF_mut_CRC
UST	6q25.1	5.95	4.72	1.86	1.52	1.23	3.699e-06	3.791e-05	(A) BRAF_mut_CRC
HS6ST2	Xq26.2	8.3	6.97	1.93	2.58	1.33	3.69e-06	3.784e-05	(A) BRAF_mut_CRC
TIAM1	21q22.11	6.31	5.26	1.58	1.36	1.05	3.668e-06	3.765e-05	(A) BRAF_mut_CRC
TRIM58	1q44	2.95	4.27	1.94	2.26	-1.32	3.638e-06	3.74e-05	(B) BRAF_wt_CRC
RAP1GAP	1p36.12	10.06	9.05	1.53	1.28	1.01	3.635e-06	3.738e-05	(A) BRAF_mut_CRC
PTGER2	14q22.1	7.08	6.05	1.54	1.43	1.03	3.627e-06	3.737e-05	(A) BRAF_mut_CRC
VWDE	7p21.3	0.86	1.87	1.46	2.01	-1.01	3.585e-06	3.701e-05	(B) BRAF_wt_CRC
CELF5	19p13.3	2.93	4.03	1.61	1.95	-1.1	3.548e-06	3.668e-05	(B) BRAF_wt_CRC
SCN8A	12q13.13	4.09	5.18	1.65	1.4	-1.09	3.548e-06	3.668e-05	(B) BRAF_wt_CRC
ORM1	9q32	1.23	2.22	1.4	2.29	-1	3.517e-06	3.641e-05	(B) BRAF_wt_CRC
DMD	Xp21.2-p21.1	6.31	7.4	1.64	1.44	-1.09	3.503e-06	3.631e-05	(B) BRAF_wt_CRC
M1AP	2p13.1	2.75	1.27	2.27	1.11	1.48	3.464e-06	3.601e-05	(A) BRAF_mut_CRC
OLFM4	13q14.3	10.13	12.93	4.22	3.46	-2.81	3.355e-06	3.502e-05	(B) BRAF_wt_CRC
HAS2-AS1	8q24.13	2.41	3.46	1.55	1.65	-1.05	3.342e-06	3.491e-05	(B) BRAF_wt_CRC
CD7	17q25.3	7.34	6.22	1.68	1.38	1.12	3.275e-06	3.429e-05	(A) BRAF_mut_CRC
DUOXA2	15q21.1	5.57	7.8	3.33	2.85	-2.23	3.277e-06	3.429e-05	(B) BRAF_wt_CRC
SLC7A4	22q11.21	4.55	6.2	2.49	1.77	-1.65	3.229e-06	3.39e-05	(B) BRAF_wt_CRC
TYMP	22q13.33	10.47	9.45	1.53	1.13	1.02	3.189e-06	3.353e-05	(A) BRAF_mut_CRC
CHST13	3q21.3	3.38	4.48	1.62	1.74	-1.1	3.161e-06	3.327e-05	(B) BRAF_wt_CRC
NINL	20p11.21	5.19	6.33	1.68	1.8	-1.14	2.931e-06	3.115e-05	(B) BRAF_wt_CRC
LRRN1	3p26.2	2.73	4.29	2.29	2.21	-1.55	2.834e-06	3.018e-05	(B) BRAF_wt_CRC
ASIC3	7q36.1	3.69	2.66	1.54	1.32	1.04	2.81e-06	3e-05	(A) BRAF_mut_CRC
TENM3-AS1	4q34.3	3.13	1.75	2.06	1.53	1.38	2.796e-06	2.988e-05	(A) BRAF_mut_CRC
QPCT	2p22.2	7.86	9.02	1.71	1.61	-1.16	2.792e-06	2.986e-05	(B) BRAF_wt_CRC
DUOX2	15q21.1	8.18	10.28	3.11	2.63	-2.1	2.712e-06	2.914e-05	(B) BRAF_wt_CRC
GABRB2	5q34	1.84	3.49	2.43	2.3	-1.65	2.699e-06	2.902e-05	(B) BRAF_wt_CRC
CBLN1	16q12.1	2.45	3.86	2.09	1.82	-1.41	2.675e-06	2.878e-05	(B) BRAF_wt_CRC
TPO	2p25.3	2.42	1.35	1.6	1.22	1.07	2.569e-06	2.784e-05	(A) BRAF_mut_CRC
DIO3OS	14q32.31	2.66	3.81	1.7	1.55	-1.15	2.564e-06	2.779e-05	(B) BRAF_wt_CRC
CLDN3	7q11.23	11.7	12.73	1.53	0.95	-1.03	2.443e-06	2.672e-05	(B) BRAF_wt_CRC
IFNG	12q15	2.97	1.81	1.72	1.4	1.16	2.418e-06	2.647e-05	(A) BRAF_mut_CRC
RTBDN	19p13.13	2.36	1.2	1.71	1.36	1.16	2.339e-06	2.576e-05	(A) BRAF_mut_CRC
DLL3	19q13.2	1.3	2.37	1.54	1.67	-1.06	2.285e-06	2.522e-05	(B) BRAF_wt_CRC
GABRE	Xq28	7.33	8.47	1.68	1.36	-1.14	2.208e-06	2.446e-05	(B) BRAF_wt_CRC
DNAH14	1q42.12	4.83	6.24	2.1	1.31	-1.42	2.128e-06	2.372e-05	(B) BRAF_wt_CRC
CCDC183	9q34.3	4.86	5.9	1.52	1.46	-1.05	2.075e-06	2.318e-05	(B) BRAF_wt_CRC
CBY2	13q14.13	2.38	3.42	1.49	1.72	-1.04	2.069e-06	2.313e-05	(B) BRAF_wt_CRC
VIL1	2q35	11.22	12.35	1.67	0.89	-1.13	1.991e-06	2.245e-05	(B) BRAF_wt_CRC
MARK1	1q41	4.32	5.47	1.66	1.83	-1.16	1.985e-06	2.239e-05	(B) BRAF_wt_CRC
LRRC31	3q26.2	6.26	7.61	1.98	1.36	-1.35	1.962e-06	2.216e-05	(B) BRAF_wt_CRC
GRPR	Xp22.2	1.91	2.96	1.46	2.01	-1.05	1.951e-06	2.205e-05	(B) BRAF_wt_CRC
CCL8	17q12	5.02	3.71	1.89	1.92	1.31	1.907e-06	2.159e-05	(A) BRAF_mut_CRC
CNTN3	3p12.3	2.38	3.58	1.72	1.95	-1.2	1.879e-06	2.136e-05	(B) BRAF_wt_CRC
MAB21L3	1p13.1	3.46	4.66	1.74	1.4	-1.2	1.844e-06	2.103e-05	(B) BRAF_wt_CRC
CXCL10	4q21.1	9.18	7.77	2.05	1.84	1.41	1.838e-06	2.098e-05	(A) BRAF_mut_CRC
FGF13	Xq26.3-q27.1	3.96	4.98	1.45	1.52	-1.01	1.794e-06	2.054e-05	(B) BRAF_wt_CRC
SLC3A1	2p21	5.97	7.8	2.68	1.74	-1.82	1.766e-06	2.026e-05	(B) BRAF_wt_CRC
CD163	12p13.31	8.85	7.7	1.64	1.75	1.15	1.737e-06	1.999e-05	(A) BRAF_mut_CRC
HAR1B	20q13.33	3.15	1.87	1.86	1.56	1.28	1.733e-06	1.995e-05	(A) BRAF_mut_CRC
ZBED2	3q13.13	4.43	3.17	1.82	1.62	1.26	1.729e-06	1.992e-05	(A) BRAF_mut_CRC
DPP10	2q14.1	1.31	2.6	1.8	2.52	-1.3	1.72e-06	1.984e-05	(B) BRAF_wt_CRC
PYY	17q21.31	1.2	2.42	1.67	2.57	-1.22	1.663e-06	1.93e-05	(B) BRAF_wt_CRC
IRX2	5p15.33	6.21	3.99	3.19	3.19	2.23	1.657e-06	1.925e-05	(A) BRAF_mut_CRC
SHISA6	17p12	0.91	2.06	1.6	2.14	-1.15	1.616e-06	1.885e-05	(B) BRAF_wt_CRC
PM20D2	6q15	8.88	9.91	1.51	1.02	-1.03	1.576e-06	1.843e-05	(B) BRAF_wt_CRC
TIGIT	3q13.31	5.94	4.78	1.67	1.44	1.16	1.571e-06	1.838e-05	(A) BRAF_mut_CRC
CREB3L1	11p11.2	11.5	10.43	1.53	1.48	1.07	1.548e-06	1.813e-05	(A) BRAF_mut_CRC
MYEF2	15q21.1	4.76	6.61	2.68	2.03	-1.85	1.544e-06	1.81e-05	(B) BRAF_wt_CRC
GBP5	1p22.2	8.21	6.86	1.94	1.7	1.35	1.53e-06	1.8e-05	(A) BRAF_mut_CRC
ITLN2	1q23.3	1.25	2.41	1.57	2.52	-1.16	1.511e-06	1.779e-05	(B) BRAF_wt_CRC
PLA2G4F	15q15.1	6.64	8.08	2.09	1.28	-1.44	1.419e-06	1.684e-05	(B) BRAF_wt_CRC
CLDN15	7q22.1	7.65	8.82	1.67	1.58	-1.17	1.41e-06	1.674e-05	(B) BRAF_wt_CRC
FAM167A	8p23.1	6.71	5.61	1.58	1.36	1.1	1.407e-06	1.671e-05	(A) BRAF_mut_CRC
PLAAT5	11q12.3	3.51	2.05	2.11	1.6	1.46	1.341e-06	1.603e-05	(A) BRAF_mut_CRC
HOXB2	17q21.32	7.09	6.07	1.46	1.21	1.02	1.308e-06	1.569e-05	(A) BRAF_mut_CRC
PLCB1	20p12.3	6.9	7.93	1.47	1.25	-1.02	1.296e-06	1.559e-05	(B) BRAF_wt_CRC
SYCE1L	16q23.1	2.11	3.17	1.5	1.47	-1.06	1.285e-06	1.552e-05	(B) BRAF_wt_CRC
CCK	3p22.1	2.77	0.85	2.36	1.41	1.92	1.278e-06	1.545e-05	(A) BRAF_mut_CRC
CRTAM	11q24.1	3.81	2.59	1.74	1.45	1.22	1.275e-06	1.544e-05	(A) BRAF_mut_CRC
SLC43A3	11q12.1	9.45	8.38	1.53	1.38	1.07	1.274e-06	1.543e-05	(A) BRAF_mut_CRC
TAS1R3	1p36.33	3.53	4.67	1.59	1.83	-1.13	1.267e-06	1.536e-05	(B) BRAF_wt_CRC
INSM1	20p11.23	4.63	2.76	2.68	1.99	1.87	1.241e-06	1.507e-05	(A) BRAF_mut_CRC
SLC26A9	1q32.1	3.89	1.75	3.09	1.98	2.14	1.224e-06	1.49e-05	(A) BRAF_mut_CRC
PDE3A	12p12.2	5.58	6.75	1.66	1.59	-1.17	1.205e-06	1.472e-05	(B) BRAF_wt_CRC
PABPC1L	20q13.12	7.34	8.35	1.43	1.34	-1.01	1.138e-06	1.398e-05	(B) BRAF_wt_CRC
ZNF530	19q13.43	3.82	4.84	1.44	1.32	-1.02	1.085e-06	1.343e-05	(B) BRAF_wt_CRC
DMBX1	1p33	4.09	2.81	1.79	1.89	1.28	1.077e-06	1.334e-05	(A) BRAF_mut_CRC
BRSK2	11p15.5	3.76	5.4	2.31	2.27	-1.64	1.069e-06	1.328e-05	(B) BRAF_wt_CRC
SSTR5-AS1	16p13.3	4.58	2.71	2.65	2.4	1.88	1.061e-06	1.321e-05	(A) BRAF_mut_CRC
DIPK1C	18q22.3	2.51	1.24	1.81	1.3	1.27	1.028e-06	1.286e-05	(A) BRAF_mut_CRC
CYP39A1	6p12.3	6.41	7.48	1.51	1.23	-1.07	1.026e-06	1.284e-05	(B) BRAF_wt_CRC
MYRIP	3p22.1	5.9	7.37	2.08	1.62	-1.47	1.024e-06	1.282e-05	(B) BRAF_wt_CRC
NXPH4	12q13.3	6.4	4.48	2.72	2.16	1.92	9.85e-07	1.241e-05	(A) BRAF_mut_CRC
NFASC	1q32.1	6.13	7.21	1.53	1.24	-1.08	9.63e-07	1.219e-05	(B) BRAF_wt_CRC
PIPOX	17q11.2	4.1	5.62	2.1	2.29	-1.51	9.64e-07	1.219e-05	(B) BRAF_wt_CRC
C2CD4C	19p13.3	4.44	3.35	1.53	1.39	1.09	9.13e-07	1.16e-05	(A) BRAF_mut_CRC
UGT1A1	2q37.1	4.83	2.59	2.69	2.09	2.25	8.58e-07	1.099e-05	(A) BRAF_mut_CRC
CEP15	3p14.2	3.88	5	1.52	1.97	-1.12	8.28e-07	1.066e-05	(B) BRAF_wt_CRC
IFI44	1p31.1	8.12	7.12	1.39	1.36	1.01	7.93e-07	1.024e-05	(A) BRAF_mut_CRC
WNT11	11q13.5	5.94	7.63	2.36	2.14	-1.69	7.79e-07	1.009e-05	(B) BRAF_wt_CRC
LINC00526	18p11.31	4.77	6.13	1.92	1.07	-1.36	7.49e-07	9.743e-06	(B) BRAF_wt_CRC
CELF3	1q21.3	2.23	3.54	1.8	2.06	-1.32	7.37e-07	9.606e-06	(B) BRAF_wt_CRC
FAM3D	3p14.2	10.54	11.79	1.74	1.48	-1.25	7.31e-07	9.533e-06	(B) BRAF_wt_CRC
HLA-DMA	6p21.32	10.27	9.26	1.41	1.08	1.01	7.26e-07	9.476e-06	(A) BRAF_mut_CRC
DUSP15	20q11.21	3.46	4.56	1.48	1.79	-1.09	7.16e-07	9.364e-06	(B) BRAF_wt_CRC
AGT	1q42.2	7.8	8.86	1.47	1.31	-1.06	7.09e-07	9.297e-06	(B) BRAF_wt_CRC
DEFB1	8p23.1	3.87	5.23	1.87	1.98	-1.36	7.05e-07	9.254e-06	(B) BRAF_wt_CRC
LRRC10B	11q12.2	4.16	5.38	1.7	1.47	-1.22	7.01e-07	9.207e-06	(B) BRAF_wt_CRC
FCRL6	1q23.2	3.01	2.01	1.39	1.26	1	6.92e-07	9.101e-06	(A) BRAF_mut_CRC
IGF2	11p15.5	8.61	9.95	1.7	3.13	-1.35	6.6e-07	8.719e-06	(B) BRAF_wt_CRC
FHOD3	18q12.2	5.45	6.54	1.49	1.42	-1.09	6.42e-07	8.503e-06	(B) BRAF_wt_CRC
CXCL9	4q21.1	9.76	8.28	2.02	1.95	1.48	5.58e-07	7.509e-06	(A) BRAF_mut_CRC
GLOD5	Xp11.23	3.58	4.73	1.6	1.11	-1.16	5.54e-07	7.469e-06	(B) BRAF_wt_CRC
FOXL2NB	3q22.3	1.48	0.44	1.44	0.97	1.04	5.41e-07	7.32e-06	(A) BRAF_mut_CRC
HMSD	18q22.1	2.35	0.89	1.71	1.03	1.45	5.31e-07	7.213e-06	(A) BRAF_mut_CRC
APOBEC3G	22q13.1	7.59	6.56	1.42	1.16	1.03	5.29e-07	7.198e-06	(A) BRAF_mut_CRC
CLEC5A	7q34	6.16	4.93	1.66	1.67	1.22	5.29e-07	7.193e-06	(A) BRAF_mut_CRC
TBX21	17q21.32	3.79	2.7	1.5	1.28	1.09	5.27e-07	7.171e-06	(A) BRAF_mut_CRC
DPP4	2q24.2	9.87	8.78	1.47	1.63	1.09	5.22e-07	7.122e-06	(A) BRAF_mut_CRC
MAB21L4	2q37.3	5.47	7.29	2.52	1.71	-1.82	5.21e-07	7.122e-06	(B) BRAF_wt_CRC
IRX3	16q12.2	4.12	2.62	2.05	1.85	1.5	5.12e-07	7.014e-06	(A) BRAF_mut_CRC
ARNT2	15q25.1	7.35	6.03	1.81	1.52	1.32	4.98e-07	6.851e-06	(A) BRAF_mut_CRC
F10	13q34	4.77	5.96	1.6	1.89	-1.19	4.96e-07	6.823e-06	(B) BRAF_wt_CRC
GRIN1	9q34.3	5.09	3.78	1.79	1.67	1.31	4.88e-07	6.727e-06	(A) BRAF_mut_CRC
APC2	19p13.3	4.51	3.39	1.54	1.09	1.12	4.81e-07	6.637e-06	(A) BRAF_mut_CRC
DAPL1	2q24.1	1.62	2.84	1.63	1.96	-1.22	4.81e-07	6.633e-06	(B) BRAF_wt_CRC
MS4A15	11q12.2	1.24	2.38	1.52	1.81	-1.14	4.74e-07	6.562e-06	(B) BRAF_wt_CRC
C6ORF15	6p21.33	1.93	3.55	2.13	2.77	-1.62	4.64e-07	6.431e-06	(B) BRAF_wt_CRC
HENMT1	1p13.3	6.99	8.42	1.99	0.96	-1.44	4.63e-07	6.43e-06	(B) BRAF_wt_CRC
RLN2	9p24.1	1.87	3.06	1.63	1.51	-1.2	4.52e-07	6.297e-06	(B) BRAF_wt_CRC
PLAAT1	3q29	2.39	1	1.9	1.32	1.39	4.35e-07	6.094e-06	(A) BRAF_mut_CRC
DDC	7p12.2-p12.1	8.37	10.11	2.39	1.37	-1.74	4.29e-07	6.021e-06	(B) BRAF_wt_CRC
AMH	19p13.3	4.83	3.34	2.01	1.99	1.49	4.18e-07	5.879e-06	(A) BRAF_mut_CRC
CRYBA2	2q35	2.8	1.4	1.92	1.4	1.4	4.15e-07	5.852e-06	(A) BRAF_mut_CRC
EPHA4	2q36.1	7.46	6.22	1.68	1.68	1.25	4.12e-07	5.816e-06	(A) BRAF_mut_CRC
FER1L4	20q11.22	6.13	7.55	1.9	1.87	-1.41	4.04e-07	5.723e-06	(B) BRAF_wt_CRC
CHRM1	11q12.3	4.91	3.7	1.61	1.85	1.21	3.92e-07	5.573e-06	(A) BRAF_mut_CRC
KYNU	2q22.2	6.51	5.42	1.46	1.53	1.1	3.78e-07	5.413e-06	(A) BRAF_mut_CRC
GAS2	11p14.3	3.81	4.94	1.51	1.47	-1.13	3.7e-07	5.316e-06	(B) BRAF_wt_CRC
NR1I2	3q13.33	7.65	9.45	2.47	1.22	-1.81	3.58e-07	5.171e-06	(B) BRAF_wt_CRC
DSG4	18q12.1	2.47	3.59	1.51	1.11	-1.11	3.44e-07	4.972e-06	(B) BRAF_wt_CRC
SDR16C5	8q12.1	8.47	6.71	2.34	2.39	1.76	3.44e-07	4.968e-06	(A) BRAF_mut_CRC
GJB5	1p34.3	5.87	3.76	2.82	2.61	2.11	3.3e-07	4.803e-06	(A) BRAF_mut_CRC
PRLR	5p13.2	7.4	8.72	1.79	1.25	-1.32	3.3e-07	4.803e-06	(B) BRAF_wt_CRC
FABP6	5q33.3	4.6	6.53	2.6	2.11	-1.93	3.29e-07	4.799e-06	(B) BRAF_wt_CRC
FOXJ1	17q25.1	2.9	4.96	2.73	2.92	-2.07	3.12e-07	4.571e-06	(B) BRAF_wt_CRC
OIT3	10q22.1	2.81	3.9	1.43	1.72	-1.09	3.01e-07	4.436e-06	(B) BRAF_wt_CRC
ANK1	8p11.21	5.06	3.92	1.52	1.28	1.14	2.99e-07	4.42e-06	(A) BRAF_mut_CRC
NKD2	5p15.33	6.93	8.21	1.7	1.67	-1.28	2.86e-07	4.245e-06	(B) BRAF_wt_CRC
SPATC1L	21q22.3	5.47	6.78	1.73	1.77	-1.31	2.8e-07	4.181e-06	(B) BRAF_wt_CRC
HSD17B1	17q21.2	5.75	4.75	1.35	0.78	1	2.79e-07	4.167e-06	(A) BRAF_mut_CRC
VENTX	10q26.3	3.23	4.53	1.66	2.32	-1.3	2.71e-07	4.074e-06	(B) BRAF_wt_CRC
CCL5	17q12	9.22	8.01	1.62	1.33	1.22	2.66e-07	4.014e-06	(A) BRAF_mut_CRC
LINC01512	6p21.1	1.43	2.43	1.3	1.6	-1	2.56e-07	3.882e-06	(B) BRAF_wt_CRC
GYG2	Xp22.33	6.87	8.18	1.74	1.39	-1.31	2.48e-07	3.782e-06	(B) BRAF_wt_CRC
KLHL34	Xp22.12	1.11	2.21	1.42	1.82	-1.1	2.43e-07	3.707e-06	(B) BRAF_wt_CRC
UGT2A3	4q13.2	4.13	6.38	2.98	2.67	-2.26	2.42e-07	3.703e-06	(B) BRAF_wt_CRC
ZNF853	7p22.1	5.1	6.13	1.34	1.47	-1.03	2.21e-07	3.408e-06	(B) BRAF_wt_CRC
PLA2G2A	1p36.13	11.76	9.78	2.56	2.95	1.98	2.18e-07	3.368e-06	(A) BRAF_mut_CRC
SERPINB2	18q21.33-q22.1	4.06	2	2.74	2.03	2.07	2.16e-07	3.346e-06	(A) BRAF_mut_CRC
SGK2	20q13.12	6.49	8.19	2.26	1.41	-1.7	2.16e-07	3.345e-06	(B) BRAF_wt_CRC
SERPINB5	18q21.33	10.8	9.19	2.1	2.14	1.61	2.15e-07	3.33e-06	(A) BRAF_mut_CRC
MEP1A	6p12.3	8.18	10.36	2.89	1.87	-2.18	2.06e-07	3.196e-06	(B) BRAF_wt_CRC
MFAP3L	4q33	5.52	6.68	1.51	1.39	-1.16	1.88e-07	2.967e-06	(B) BRAF_wt_CRC
TM4SF4	3q25.1	5.93	3.53	3.18	2.26	2.41	1.88e-07	2.967e-06	(A) BRAF_mut_CRC
DNM3	1q24.3	4.25	5.37	1.46	1.23	-1.12	1.87e-07	2.955e-06	(B) BRAF_wt_CRC
HDX	Xq21.1	2.91	3.95	1.34	1.33	-1.03	1.85e-07	2.924e-06	(B) BRAF_wt_CRC
B3GNT8	19q13.2	7.7	8.81	1.48	0.93	-1.12	1.82e-07	2.875e-06	(B) BRAF_wt_CRC
COCH	14q12	4.5	6.26	2.31	1.72	-1.76	1.81e-07	2.861e-06	(B) BRAF_wt_CRC
PNMA2	8p21.2	6.9	5.4	1.97	1.77	1.51	1.75e-07	2.779e-06	(A) BRAF_mut_CRC
FASLG	1q24.3	4.27	3.06	1.57	1.34	1.2	1.62e-07	2.601e-06	(A) BRAF_mut_CRC
CHP2	16p12.2	4.95	7.53	3.37	2.55	-2.58	1.61e-07	2.582e-06	(B) BRAF_wt_CRC
BRINP1	9q33.1	1.39	2.5	1.43	1.6	-1.12	1.61e-07	2.581e-06	(B) BRAF_wt_CRC
CACNG4	17q24.2	2.42	4.41	2.56	2.74	-2	1.56e-07	2.518e-06	(B) BRAF_wt_CRC
NKX3-1	8p21.2	5.18	3.89	1.67	1.49	1.29	1.49e-07	2.415e-06	(A) BRAF_mut_CRC
CD274	9p24.1	5.34	4.07	1.65	1.32	1.27	1.48e-07	2.408e-06	(A) BRAF_mut_CRC
NKG7	19q13.41	7	5.74	1.63	1.43	1.26	1.46e-07	2.374e-06	(A) BRAF_mut_CRC
A1CF	10q11.23	5.46	7.2	2.28	1.15	-1.74	1.41e-07	2.31e-06	(B) BRAF_wt_CRC
MLPH	2q37.3	10.55	9.3	1.6	1.59	1.25	1.4e-07	2.301e-06	(A) BRAF_mut_CRC
FGFR2	10q26.13	8.55	7.33	1.56	1.6	1.22	1.35e-07	2.222e-06	(A) BRAF_mut_CRC
REEP1	2p11.2	4.67	6.2	1.96	2.03	-1.54	1.33e-07	2.189e-06	(B) BRAF_wt_CRC
DACH1	13q21.33	7.31	9.19	2.46	1.39	-1.88	1.28e-07	2.123e-06	(B) BRAF_wt_CRC
CD55	1q32.2	12.19	11.17	1.31	1.06	1.01	1.27e-07	2.104e-06	(A) BRAF_mut_CRC
IL1RN	2q14.1	8.94	7.74	1.54	1.52	1.21	1.26e-07	2.089e-06	(A) BRAF_mut_CRC
BEGAIN	14q32.2	4.87	3.72	1.49	1.19	1.16	1.2e-07	2.008e-06	(A) BRAF_mut_CRC
FCGR3A	1q23.3	9.86	8.61	1.58	1.67	1.24	1.19e-07	1.986e-06	(A) BRAF_mut_CRC
PLA2G4A	1q31.1	7.94	6.27	2.13	2.06	1.67	1.17e-07	1.963e-06	(A) BRAF_mut_CRC
PCDH19	Xq22.1	3.29	4.82	1.93	2.06	-1.52	1.14e-07	1.926e-06	(B) BRAF_wt_CRC
LRATD1	2p24.3	10.55	11.63	1.39	1.02	-1.08	1.07e-07	1.825e-06	(B) BRAF_wt_CRC
SCT	11p15.5	1.34	2.42	1.33	1.77	-1.07	1.05e-07	1.792e-06	(B) BRAF_wt_CRC
CLDN18	3q22.3	5.82	2.22	4.66	2.78	3.6	1.05e-07	1.788e-06	(A) BRAF_mut_CRC
LEFTY1	1q42.12	7.4	9.75	2.98	2.86	-2.35	1.05e-07	1.785e-06	(B) BRAF_wt_CRC
CD8A	2p11.2	7.49	6.22	1.63	1.48	1.28	1.04e-07	1.778e-06	(A) BRAF_mut_CRC
VWA3B	2q11.2	3.33	2.23	1.4	1.25	1.1	1.04e-07	1.777e-06	(A) BRAF_mut_CRC
SHROOM2	Xp22.2	6.23	7.75	1.96	1.51	-1.52	1.03e-07	1.759e-06	(B) BRAF_wt_CRC
SLC9A7	Xp11.3	5.62	4.54	1.36	1.49	1.08	1.01e-07	1.743e-06	(A) BRAF_mut_CRC
HOXC11	12q13.13	4.16	1.88	2.92	2.36	2.28	9.91e-08	1.711e-06	(A) BRAF_mut_CRC
FBXW10	17p11.2	2.05	1	1.35	0.93	1.05	9.74e-08	1.685e-06	(A) BRAF_mut_CRC
PMEPA1	20q13.31	10.67	11.71	1.33	1.19	-1.04	9.59e-08	1.663e-06	(B) BRAF_wt_CRC
ACOX2	3p14.3	6.51	7.89	1.77	1.29	-1.38	9.57e-08	1.662e-06	(B) BRAF_wt_CRC
ZSCAN4	19q13.43	1.65	0.53	1.21	0.79	1.11	9.11e-08	1.591e-06	(A) BRAF_mut_CRC
TMEM236	10p12.33	5.13	6.69	1.96	1.85	-1.55	8.83e-08	1.549e-06	(B) BRAF_wt_CRC
NAT2	8p22	4.63	6.35	2.2	1.51	-1.72	8.52e-08	1.501e-06	(B) BRAF_wt_CRC
IGF2BP1	17q21.32	1.75	3.29	1.84	2.88	-1.53	8.36e-08	1.476e-06	(B) BRAF_wt_CRC
NXF3	Xq22.1	4.26	1.73	3.22	2.12	2.53	7.63e-08	1.363e-06	(A) BRAF_mut_CRC
PTPRU	1p35.3	8.76	7.26	1.89	1.71	1.5	7.58e-08	1.356e-06	(A) BRAF_mut_CRC
SRPK3	Xq28	3.98	5.42	1.81	1.5	-1.44	6.99e-08	1.265e-06	(B) BRAF_wt_CRC
CAMKV	3p21.31	1.46	3.07	1.99	2.18	-1.61	6.95e-08	1.261e-06	(B) BRAF_wt_CRC
HOXD1	2q31.1	5.39	3.95	1.82	1.34	1.44	6.79e-08	1.235e-06	(A) BRAF_mut_CRC
AREG	4q13.3	8.73	10	1.58	1.54	-1.27	6.74e-08	1.231e-06	(B) BRAF_wt_CRC
MUC20	3q29	9.67	11.01	1.7	1.17	-1.34	6.73e-08	1.23e-06	(B) BRAF_wt_CRC
XPNPEP2	Xq26.1	4.44	6.76	2.89	2.56	-2.32	6.27e-08	1.159e-06	(B) BRAF_wt_CRC
PTAFR	1p35.3	6.76	5.66	1.36	1.44	1.1	6.21e-08	1.152e-06	(A) BRAF_mut_CRC
MTMR8	Xq11.2	3.53	4.8	1.6	1.14	-1.27	6.14e-08	1.141e-06	(B) BRAF_wt_CRC
DKK1	10q21.1	1.67	3.31	2.01	2.34	-1.64	6.04e-08	1.125e-06	(B) BRAF_wt_CRC
H2AJ	12p12.3	9.63	10.73	1.39	0.92	-1.1	6e-08	1.121e-06	(B) BRAF_wt_CRC
NOTUM	17q25.3	5.45	7.74	2.83	3.04	-2.29	6.01e-08	1.121e-06	(B) BRAF_wt_CRC
KLRG2	7q34	0.77	1.98	1.45	2.01	-1.2	5.67e-08	1.067e-06	(B) BRAF_wt_CRC
XAF1	17p13.2	9.86	8.82	1.3	1.18	1.04	5.55e-08	1.046e-06	(A) BRAF_mut_CRC
PCLO	7q21.11	4.67	6.64	2.48	1.63	-1.98	5.39e-08	1.02e-06	(B) BRAF_wt_CRC
KCNN2	5q22.3	4.27	3.08	1.48	1.31	1.2	5.2e-08	9.88e-07	(A) BRAF_mut_CRC
RHCG	15q26.1	2.47	4.35	2.34	2	-1.89	5.13e-08	9.77e-07	(B) BRAF_wt_CRC
POU6F2	7p14.1	1.13	2.57	1.71	2.52	-1.44	5.07e-08	9.67e-07	(B) BRAF_wt_CRC
AQP5	12q13.12	5.24	2.02	4.05	2.02	3.22	4.86e-08	9.35e-07	(A) BRAF_mut_CRC
PRDM16	1p36.32	6.26	4.66	1.99	1.71	1.61	4.84e-08	9.31e-07	(A) BRAF_mut_CRC
CCL4L1	17q12 alternate reference locus	6.71	5.52	1.45	1.51	1.19	4.74e-08	9.13e-07	(A) BRAF_mut_CRC
PRAP1	10q26.3	8.02	10.3	2.85	2.06	-2.28	4.74e-08	9.13e-07	(B) BRAF_wt_CRC
ZNF141	4p16.3	4.2	5.66	1.82	1.16	-1.46	4.66e-08	9.02e-07	(B) BRAF_wt_CRC
HULC	6p24.3	0.85	2.93	1.97	3.74	-2.08	4.64e-08	8.99e-07	(B) BRAF_wt_CRC
IFIT3	10q23.31	9.58	8.46	1.38	1.17	1.12	4.31e-08	8.41e-07	(A) BRAF_mut_CRC
KLRD1	12p13.2	5.39	4.02	1.68	1.64	1.37	4.3e-08	8.41e-07	(A) BRAF_mut_CRC
ELOVL3	10q24.32	3.01	1.72	1.59	1.13	1.28	4.13e-08	8.13e-07	(A) BRAF_mut_CRC
POU4F1	13q31.1	1.15	2.62	1.81	1.67	-1.48	4.09e-08	8.06e-07	(B) BRAF_wt_CRC
CA8	8q12.1	7.33	5.5	2.23	2.36	1.84	3.99e-08	7.9e-07	(A) BRAF_mut_CRC
KLRK1	12p13.2	5.49	4.24	1.54	1.35	1.26	3.75e-08	7.49e-07	(A) BRAF_mut_CRC
CTSW	11q13.1	6	4.52	1.81	1.64	1.48	3.73e-08	7.46e-07	(A) BRAF_mut_CRC
ABCC6P2	16p13.11	4.37	5.51	1.4	1.03	-1.14	3.69e-08	7.4e-07	(B) BRAF_wt_CRC
SLC51B	15q22.31	3.43	5.33	2.34	1.84	-1.9	3.64e-08	7.34e-07	(B) BRAF_wt_CRC
PNLIPRP2	10q25.3	1.95	3.92	2	2.44	-1.98	3.37e-08	6.88e-07	(B) BRAF_wt_CRC
MT3	16q13	1.78	3.22	1.71	2.23	-1.44	3.22e-08	6.6e-07	(B) BRAF_wt_CRC
SCNN1B	16p12.2-p12.1	3.63	5.76	2.58	2.39	-2.12	3.19e-08	6.55e-07	(B) BRAF_wt_CRC
ABCC6	16p13.11	6.12	7.33	1.48	1.12	-1.22	2.93e-08	6.07e-07	(B) BRAF_wt_CRC
ARX	Xp21.3	3.43	1.71	2.09	1.81	1.72	2.83e-08	5.89e-07	(A) BRAF_mut_CRC
DUSP5P1	1q42.13	3.01	1.82	1.43	1.38	1.19	2.8e-08	5.84e-07	(A) BRAF_mut_CRC
ARL11	13q14.2	4.97	6.05	1.26	1.73	-1.07	2.76e-08	5.78e-07	(B) BRAF_wt_CRC
LHFPL7	22q11.23	2.78	4.22	1.7	2.13	-1.44	2.72e-08	5.7e-07	(B) BRAF_wt_CRC
CHN2	7p14.3	7.69	8.77	1.29	1.26	-1.07	2.7e-08	5.68e-07	(B) BRAF_wt_CRC
FABP1	2p11.2	8.79	11.72	3.57	2.44	-2.93	2.7e-08	5.68e-07	(B) BRAF_wt_CRC
VNN1	6q23.2	8.2	6.2	2.44	1.8	2	2.67e-08	5.64e-07	(A) BRAF_mut_CRC
GBP4	1p22.2	10.29	8.76	1.86	1.39	1.53	2.63e-08	5.57e-07	(A) BRAF_mut_CRC
FOXD4	9p24.3	3.86	2.76	1.33	1.15	1.1	2.59e-08	5.51e-07	(A) BRAF_mut_CRC
ROBO2	3p12.3	4.27	5.78	1.8	1.88	-1.51	2.55e-08	5.45e-07	(B) BRAF_wt_CRC
GLYATL1	11q12.1	2.92	4.7	2.13	1.97	-1.77	2.48e-08	5.3e-07	(B) BRAF_wt_CRC
PIGZ	3q29	7.69	8.87	1.42	1.16	-1.17	2.4e-08	5.15e-07	(B) BRAF_wt_CRC
PRF1	10q22.1	7.88	6.66	1.46	1.4	1.22	2.37e-08	5.1e-07	(A) BRAF_mut_CRC
BAG2	6p12.1	8.39	7.38	1.18	1.5	1	2.35e-08	5.05e-07	(A) BRAF_mut_CRC
C1GALT1C1L	2p21	1.72	2.83	1.32	1.47	-1.11	2.34e-08	5.04e-07	(B) BRAF_wt_CRC
KLRC1	12p13	2.93	1.78	1.39	1.23	1.16	2.28e-08	4.95e-07	(A) BRAF_mut_CRC
SLC15A1	13q32.2-q32.3	2.8	5	2.63	2.54	-2.2	2.28e-08	4.95e-07	(B) BRAF_wt_CRC
CXCL13	4q21.1	7.37	5.61	2.1	2.18	1.76	2.26e-08	4.93e-07	(A) BRAF_mut_CRC
GCNT3	15q22.2	11.08	9.67	1.67	1.82	1.41	2.26e-08	4.93e-07	(A) BRAF_mut_CRC
PMFBP1	16q22.2	3.84	5.19	1.62	1.38	-1.35	2.12e-08	4.67e-07	(B) BRAF_wt_CRC
CD24	6q21	13.58	14.63	1.25	1.08	-1.05	2.11e-08	4.64e-07	(B) BRAF_wt_CRC
ROR1	1p31.3	4.9	3.64	1.49	1.51	1.25	2.1e-08	4.63e-07	(A) BRAF_mut_CRC
DAPK2	15q22.31	7.64	8.71	1.29	0.91	-1.07	2.03e-08	4.52e-07	(B) BRAF_wt_CRC
PDE10A	6q27	6.77	5.34	1.72	1.34	1.43	1.97e-08	4.4e-07	(A) BRAF_mut_CRC
CKB	14q32.33	10.99	12.45	1.72	1.86	-1.46	1.96e-08	4.38e-07	(B) BRAF_wt_CRC
PID1	2q36.3	6.74	8.14	1.68	1.35	-1.4	1.91e-08	4.29e-07	(B) BRAF_wt_CRC
RNF182	6p23	1.91	3.2	1.46	2.3	-1.29	1.92e-08	4.29e-07	(B) BRAF_wt_CRC
CLDN8	21q22.11	0.92	2.26	1.47	2.72	-1.33	1.85e-08	4.15e-07	(B) BRAF_wt_CRC
SLC26A3	7q22.3-q31.1	6.2	9.42	3.83	3.18	-3.22	1.72e-08	3.9e-07	(B) BRAF_wt_CRC
CIITA	16p13.13	8.47	6.98	1.77	1.55	1.49	1.68e-08	3.82e-07	(A) BRAF_mut_CRC
MPP1	Xq28	7.83	8.88	1.24	1.32	-1.05	1.67e-08	3.81e-07	(B) BRAF_wt_CRC
ZC4H2	Xq11.2	6.33	7.49	1.39	0.81	-1.16	1.44e-08	3.39e-07	(B) BRAF_wt_CRC
ZFP28	19q13.43	3.96	5.02	1.21	1.68	-1.06	1.44e-08	3.39e-07	(B) BRAF_wt_CRC
ADAM28	8p21.2	6.95	5.7	1.47	1.45	1.26	1.37e-08	3.27e-07	(A) BRAF_mut_CRC
CXCL14	5q31.1	8.69	11.05	2.8	1.91	-2.36	1.25e-08	3.01e-07	(B) BRAF_wt_CRC
HMGCS2	1p12	8.12	10.56	2.87	2.61	-2.45	1.24e-08	2.99e-07	(B) BRAF_wt_CRC
AFAP1-AS1	4p16.1	6.69	3.44	3.86	2.39	3.25	1.21e-08	2.91e-07	(A) BRAF_mut_CRC
MIR31HG	9p21.3	3.84	2.2	1.91	1.96	1.64	1.2e-08	2.9e-07	(A) BRAF_mut_CRC
SMIM10L2A	Xq26.3	2.4	3.67	1.48	1.36	-1.27	1.17e-08	2.84e-07	(B) BRAF_wt_CRC
ID1	20q11.21	9.69	11.07	1.6	1.48	-1.37	1.15e-08	2.78e-07	(B) BRAF_wt_CRC
ATP10B	5q34	10.72	12.05	1.57	1.02	-1.33	1.12e-08	2.73e-07	(B) BRAF_wt_CRC
SELENBP1	1q21.3	10.57	11.98	1.65	1.37	-1.41	1.12e-08	2.72e-07	(B) BRAF_wt_CRC
ABCC6P1	16p12.3	3.67	4.95	1.49	1.31	-1.28	1.05e-08	2.57e-07	(B) BRAF_wt_CRC
CYP2W1	7p22.3	5.29	8.09	3.25	2.88	-2.79	1e-08	2.46e-07	(B) BRAF_wt_CRC
LZTS3	20p13	8.46	9.53	1.25	1.07	-1.07	1e-08	2.46e-07	(B) BRAF_wt_CRC
CAPN13	2p23.1	4.16	6.44	2.67	1.96	-2.28	9.84e-09	2.42e-07	(B) BRAF_wt_CRC
INS-IGF2	11p15.5	0.62	1.62	1.01	2.43	-1	9.66e-09	2.39e-07	(B) BRAF_wt_CRC
TRABD2A	2p11.2	9.74	11	1.49	0.87	-1.26	9.71e-09	2.39e-07	(B) BRAF_wt_CRC
SEMA3C	7q21.11	9.36	10.53	1.36	0.88	-1.16	9.61e-09	2.38e-07	(B) BRAF_wt_CRC
RBP1	3q23	6.21	7.5	1.47	1.84	-1.29	9.47e-09	2.35e-07	(B) BRAF_wt_CRC
ZP2	16p12.3-p12.2	0.47	1.59	1.05	1.61	-1.12	9.5e-09	2.35e-07	(B) BRAF_wt_CRC
ZNF543	19q13.43	6.13	5.1	1.18	1.34	1.03	9.26e-09	2.31e-07	(A) BRAF_mut_CRC
CDX2	13q12.2	10.28	12.14	2.19	0.96	-1.86	8.95e-09	2.24e-07	(B) BRAF_wt_CRC
ANXA10	4q32.3	4.37	0.93	3.4	1.98	3.44	8.67e-09	2.18e-07	(A) BRAF_mut_CRC
CD109	6q13	8.87	6.99	2.19	1.61	1.88	8.6e-09	2.17e-07	(A) BRAF_mut_CRC
HOGA1	10q24.2	2	3.35	1.55	1.77	-1.36	8.62e-09	2.17e-07	(B) BRAF_wt_CRC
NOX1	Xq22.1	9.83	11.5	1.92	1.78	-1.66	8.56e-09	2.16e-07	(B) BRAF_wt_CRC
MYH7B	20q11.22	3.34	4.84	1.72	1.81	-1.5	8.29e-09	2.1e-07	(B) BRAF_wt_CRC
ANO1	11q13.3	10.15	8.8	1.55	1.44	1.35	7.71e-09	1.97e-07	(A) BRAF_mut_CRC
CFTR	7q31.2	9.76	11.68	2.23	1.5	-1.92	7.72e-09	1.97e-07	(B) BRAF_wt_CRC
MAPK11	22q13.33	6.95	5.94	1.17	0.94	1.01	7.7e-09	1.97e-07	(A) BRAF_mut_CRC
CATSPERZ	11q13.1	3.73	2.23	1.74	1.44	1.51	7.31e-09	1.88e-07	(A) BRAF_mut_CRC
LAG3	12p13.31	6.84	5.49	1.55	1.31	1.35	7.3e-09	1.88e-07	(A) BRAF_mut_CRC
MAPK12	22q13.33	7.37	6.19	1.37	1.12	1.19	7.27e-09	1.88e-07	(A) BRAF_mut_CRC
GNGT1	7q21.3	0.82	1.84	1.15	1.39	-1.02	7.23e-09	1.87e-07	(B) BRAF_wt_CRC
GZMH	14q12	5.42	3.9	1.75	1.56	1.52	7.1e-09	1.84e-07	(A) BRAF_mut_CRC
ROBO3	11q24.2	6.16	5.1	1.21	1.23	1.06	6.59e-09	1.73e-07	(A) BRAF_mut_CRC
MUC6	11p15.5	6.16	2.87	3.8	2.45	3.29	6.46e-09	1.7e-07	(A) BRAF_mut_CRC
PHYHIPL	10q21.1	2.38	4.14	1.97	2.48	-1.76	5.86e-09	1.55e-07	(B) BRAF_wt_CRC
PRDM13	6q16.2	0.73	2.21	1.66	1.84	-1.47	5.72e-09	1.52e-07	(B) BRAF_wt_CRC
SALL4	20q13.2	4.43	5.73	1.48	1.42	-1.3	5.55e-09	1.48e-07	(B) BRAF_wt_CRC
MEX3A	1q22	7	8.2	1.37	1.21	-1.2	5.42e-09	1.45e-07	(B) BRAF_wt_CRC
TNMD	Xq22.1	1.75	3.6	2.11	1.91	-1.85	5.38e-09	1.44e-07	(B) BRAF_wt_CRC
SAMD9L	7q21.2	9.28	8.1	1.34	1.22	1.18	5.31e-09	1.43e-07	(A) BRAF_mut_CRC
HEPHL1	11q21	1.34	2.84	1.64	2.27	-1.49	5.16e-09	1.39e-07	(B) BRAF_wt_CRC
OXGR1	13q32.1	3.9	5.89	2.26	2.09	-1.99	5.13e-09	1.39e-07	(B) BRAF_wt_CRC
SLC7A11	4q28.3	9.76	8.62	1.3	1.02	1.13	5.15e-09	1.39e-07	(A) BRAF_mut_CRC
KRT40	17q21.2	1.4	3.24	2.02	2.77	-1.84	4.62e-09	1.26e-07	(B) BRAF_wt_CRC
ALKAL1	8q11.23	3.16	4.78	1.81	1.83	-1.61	4.52e-09	1.24e-07	(B) BRAF_wt_CRC
VSTM5	11q21	3.06	1.69	1.56	1.28	1.38	4.42e-09	1.21e-07	(A) BRAF_mut_CRC
SH2D1B	1q23.3	3.33	2.14	1.35	1.17	1.19	4.17e-09	1.15e-07	(A) BRAF_mut_CRC
ZNF285	19q13.31	2.45	3.84	1.54	1.92	-1.4	4.05e-09	1.12e-07	(B) BRAF_wt_CRC
TINAG	6p12.1	4.31	6.54	2.54	1.73	-2.23	3.99e-09	1.11e-07	(B) BRAF_wt_CRC
LRRC19	9p21.2	6.17	8.5	2.65	1.61	-2.33	3.89e-09	1.08e-07	(B) BRAF_wt_CRC
SLC25A21	14q13.3	3.15	1.49	1.87	1.52	1.66	3.84e-09	1.07e-07	(A) BRAF_mut_CRC
ISX	22q12.3	5.44	8.09	3	1.86	-2.65	3.71e-09	1.04e-07	(B) BRAF_wt_CRC
IHH	2q35	8.71	10.41	1.93	1.32	-1.71	3.64e-09	1.03e-07	(B) BRAF_wt_CRC
TMPRSS3	21q22.3	8.52	6.96	1.75	1.57	1.56	3.68e-09	1.03e-07	(A) BRAF_mut_CRC
CXCR4	2q22.1	10.05	8.9	1.29	1.16	1.15	3.63e-09	1.02e-07	(A) BRAF_mut_CRC
LRMDA	10q22.2-q22.3	3.28	4.55	1.42	1.56	-1.28	3.59e-09	1.02e-07	(B) BRAF_wt_CRC
SLC1A1	9p24.2	9.01	7.89	1.25	1.29	1.13	3.59e-09	1.02e-07	(A) BRAF_mut_CRC
ABCA3	16p13.3	8.22	6.53	1.9	1.71	1.69	3.52e-09	9.97e-08	(A) BRAF_mut_CRC
TLE2	19p13.3	8.19	9.55	1.53	1.33	-1.36	3.41e-09	9.72e-08	(B) BRAF_wt_CRC
FOLR1	11q13.4	2.68	4.56	2.06	2.62	-1.88	3.36e-09	9.63e-08	(B) BRAF_wt_CRC
DPEP1	16q24.3	8.48	11.27	3.15	2.21	-2.79	3.34e-09	9.6e-08	(B) BRAF_wt_CRC
NEURL2	20q13.12	4.61	5.63	1.14	0.96	-1.01	3.27e-09	9.42e-08	(B) BRAF_wt_CRC
HCG11	6p22.2	6.39	7.81	1.6	1.07	-1.42	3.25e-09	9.39e-08	(B) BRAF_wt_CRC
LRFN2	6p21.2-p21.1	0.88	2.11	1.33	1.97	-1.23	3.26e-09	9.39e-08	(B) BRAF_wt_CRC
PCP4	21q22.2	2.12	4.06	2.12	2.72	-1.94	3.12e-09	9.05e-08	(B) BRAF_wt_CRC
ABCB1	7q21.12	6.9	8.85	2.18	1.82	-1.95	3.1e-09	8.99e-08	(B) BRAF_wt_CRC
RBM11	21q11.2	2.31	3.99	1.87	1.6	-1.67	2.91e-09	8.51e-08	(B) BRAF_wt_CRC
TMEM176B	7q36.1	11	12.08	1.2	1.02	-1.08	2.9e-09	8.49e-08	(B) BRAF_wt_CRC
HOXC10	12q13.13	3.52	1.36	2.43	1.49	2.16	2.87e-09	8.42e-08	(A) BRAF_mut_CRC
SDR42E1	16q23.3	4.64	6.93	2.58	1.47	-2.3	2.8e-09	8.21e-08	(B) BRAF_wt_CRC
APOL3	22q12.3	9.09	7.95	1.27	1.12	1.14	2.76e-09	8.14e-08	(A) BRAF_mut_CRC
OCA2	15q12-q13.1	1.32	2.91	1.73	2.19	-1.59	2.77e-09	8.14e-08	(B) BRAF_wt_CRC
RXFP4	1q22	3.69	5.02	1.48	1.28	-1.33	2.77e-09	8.14e-08	(B) BRAF_wt_CRC
FRMD1	6q27	4.57	6.78	2.47	1.95	-2.21	2.72e-09	8.05e-08	(B) BRAF_wt_CRC
CEACAM5	19q13.2	15.33	16.62	1.43	1.02	-1.28	2.62e-09	7.78e-08	(B) BRAF_wt_CRC
RARRES1	3q25.32	9.71	8.08	1.81	1.55	1.63	2.62e-09	7.77e-08	(A) BRAF_mut_CRC
RTL8A	Xq26.3	7.57	8.92	1.49	1.3	-1.35	2.56e-09	7.63e-08	(B) BRAF_wt_CRC
CHRNA7	15q13.3	4.24	2.35	2.1	1.86	1.89	2.51e-09	7.53e-08	(A) BRAF_mut_CRC
IFIT2	10q23.31	8.18	7.04	1.26	1.19	1.14	2.49e-09	7.46e-08	(A) BRAF_mut_CRC
HCAR1	12q24.31	2.09	3.7	1.74	2.24	-1.61	2.48e-09	7.45e-08	(B) BRAF_wt_CRC
TMEM63C	14q24.3	4.44	6.43	2.2	1.96	-1.99	2.3e-09	6.95e-08	(B) BRAF_wt_CRC
OXCT1	5p13.1	9.69	8.58	1.22	1.2	1.11	2.23e-09	6.8e-08	(A) BRAF_mut_CRC
TCP10L3	6q27	1.04	2.11	1.16	1.34	-1.07	2.14e-09	6.54e-08	(B) BRAF_wt_CRC
TP73	1p36.32	6.55	5.36	1.3	1.53	1.19	2.11e-09	6.48e-08	(A) BRAF_mut_CRC
L3MBTL1	20q13.12	5.38	6.72	1.48	1.33	-1.34	2.05e-09	6.31e-08	(B) BRAF_wt_CRC
CAPS	19p13.3	6.29	7.66	1.5	1.49	-1.37	2e-09	6.2e-08	(B) BRAF_wt_CRC
ZNF606	19q13.43	5.09	6.5	1.54	1.52	-1.41	2e-09	6.2e-08	(B) BRAF_wt_CRC
SPIN3	Xp11.21	5.97	7.86	2.1	1.44	-1.89	1.98e-09	6.14e-08	(B) BRAF_wt_CRC
CADPS	3p14.2	5.25	7.66	2.66	1.94	-2.41	1.92e-09	5.99e-08	(B) BRAF_wt_CRC
PPP1R14D	15q15.1	7.48	9.41	2.14	1.27	-1.93	1.91e-09	5.98e-08	(B) BRAF_wt_CRC
CYP2B6	19q13.2	5.92	8.47	2.8	2.09	-2.54	1.81e-09	5.69e-08	(B) BRAF_wt_CRC
RASL10B	17q12	3.81	5.07	1.35	1.75	-1.26	1.79e-09	5.63e-08	(B) BRAF_wt_CRC
JAKMIP3	10q26.3	3.14	2.08	1.16	1.17	1.07	1.72e-09	5.44e-08	(A) BRAF_mut_CRC
GGT7	20q11.22	7.12	8.87	1.93	1.17	-1.74	1.7e-09	5.39e-08	(B) BRAF_wt_CRC
RAMP1	2q37.3	8.71	6.67	2.22	1.98	2.04	1.49e-09	4.75e-08	(A) BRAF_mut_CRC
TNFSF9	19p13.3	7.94	6.3	1.79	1.69	1.65	1.45e-09	4.66e-08	(A) BRAF_mut_CRC
CTXN1	19p13.2	6.41	5.14	1.37	1.57	1.27	1.41e-09	4.55e-08	(A) BRAF_mut_CRC
SLC28A3	9q21.32-q21.33	6.2	4.48	1.84	2.25	1.72	1.4e-09	4.52e-08	(A) BRAF_mut_CRC
CFAP20DC	3p14.2	3.87	5.56	1.83	1.74	-1.69	1.39e-09	4.49e-08	(B) BRAF_wt_CRC
PLAGL1	6q24.2	7.63	8.87	1.35	1.09	-1.24	1.37e-09	4.45e-08	(B) BRAF_wt_CRC
AGR2	7p21.1	14.69	13.42	1.37	1.31	1.27	1.36e-09	4.41e-08	(A) BRAF_mut_CRC
APOL1	22q12.3	11.68	10.47	1.31	1.15	1.21	1.36e-09	4.41e-08	(A) BRAF_mut_CRC
OAS2	12q24.13	10.31	8.98	1.43	1.42	1.33	1.34e-09	4.35e-08	(A) BRAF_mut_CRC
SYT7	11q12.2	8.87	10.33	1.59	1.17	-1.46	1.32e-09	4.3e-08	(B) BRAF_wt_CRC
SPINK1	5q32	8.57	10.51	2.1	1.83	-1.94	1.28e-09	4.18e-08	(B) BRAF_wt_CRC
CYP4F2	19p13.12	3.99	6.33	2.53	2.21	-2.34	1.25e-09	4.1e-08	(B) BRAF_wt_CRC
XKR9	8q13.3	6.12	4.28	1.98	2.05	1.84	1.21e-09	3.99e-08	(A) BRAF_mut_CRC
TRMT12	8q24.13	6.83	7.98	1.25	0.83	-1.15	1.17e-09	3.88e-08	(B) BRAF_wt_CRC
PIWIL1	12q24.33	6.92	4.12	3.03	2.5	2.8	1.15e-09	3.83e-08	(A) BRAF_mut_CRC
SOX8	16p13.3	6.26	4.16	2.25	2.12	2.09	1.14e-09	3.79e-08	(A) BRAF_mut_CRC
AIF1L	9q34.12-q34.13	7.63	6.36	1.36	1.36	1.27	1.12e-09	3.73e-08	(A) BRAF_mut_CRC
TMEM72	10q11.21	0.85	1.91	1.11	1.5	-1.06	1.11e-09	3.71e-08	(B) BRAF_wt_CRC
LAPTM4B	8q22.1	10.12	11.69	1.71	0.98	-1.57	1.1e-09	3.69e-08	(B) BRAF_wt_CRC
ZNF683	1p36.11	4.75	2.98	1.9	1.76	1.77	1.07e-09	3.62e-08	(A) BRAF_mut_CRC
IYD	6q25.1	8.12	9.53	1.53	1.1	-1.42	1e-09	3.4e-08	(B) BRAF_wt_CRC
AOAH	7p14.2	6.77	8.22	1.56	1.38	-1.45	9.99e-10	3.39e-08	(B) BRAF_wt_CRC
CAMK2N2	3q27.1	4.81	3.27	1.66	1.22	1.54	9.71e-10	3.32e-08	(A) BRAF_mut_CRC
CEP85L	6q22.31	4.24	3.19	1.11	1.11	1.04	9.36e-10	3.21e-08	(A) BRAF_mut_CRC
NXPE4	11q23.2	4.57	7.43	3.06	2.83	-2.86	9.29e-10	3.19e-08	(B) BRAF_wt_CRC
GNLY	2p11.2	7.18	5.35	1.97	1.6	1.83	9.15e-10	3.16e-08	(A) BRAF_mut_CRC
TFCP2L1	2q14.2	8.36	10.12	1.89	1.31	-1.76	9.18e-10	3.16e-08	(B) BRAF_wt_CRC
C5ORF52	5q33.3	1.38	2.45	1.14	1.23	-1.07	8.79e-10	3.04e-08	(B) BRAF_wt_CRC
HSD11B2	16q22.1	9.92	11.04	1.19	1.1	-1.12	8.48e-10	2.96e-08	(B) BRAF_wt_CRC
ACTG1P25	1q32.1	3.63	4.73	1.17	1.1	-1.1	7.97e-10	2.82e-08	(B) BRAF_wt_CRC
PPP1R14C	6q25.1	6.2	8.24	2.19	1.59	-2.04	7.99e-10	2.82e-08	(B) BRAF_wt_CRC
TBX10	11q13.2	2.78	4.93	2.3	2.08	-2.16	7.93e-10	2.81e-08	(B) BRAF_wt_CRC
GZMA	5q11.2	7.38	5.94	1.53	1.47	1.44	7.37e-10	2.64e-08	(A) BRAF_mut_CRC
FAM226B	Xq13.1	1.5	2.52	1.07	1.17	-1.02	7.29e-10	2.62e-08	(B) BRAF_wt_CRC
ITGB7	12q13.13	8.3	7.21	1.16	1.13	1.09	7.22e-10	2.6e-08	(A) BRAF_mut_CRC
GBP2	1p22.2	11.01	10	1.07	0.91	1.01	7.08e-10	2.56e-08	(A) BRAF_mut_CRC
TTPA	8q12.3	3.48	5.29	1.93	1.62	-1.81	6.64e-10	2.41e-08	(B) BRAF_wt_CRC
ZNF541	19q13.33	1.45	2.79	1.4	1.74	-1.34	6.63e-10	2.41e-08	(B) BRAF_wt_CRC
TLE6	19p13.3	4.48	3.15	1.4	1.39	1.33	6.57e-10	2.4e-08	(A) BRAF_mut_CRC
AS3MT	10q24.32	3.65	4.93	1.33	1.54	-1.27	6.46e-10	2.37e-08	(B) BRAF_wt_CRC
LCK	1p35.2	8.8	7.35	1.54	1.19	1.45	5.91e-10	2.18e-08	(A) BRAF_mut_CRC
CCDC170	6q25.1	5.24	6.79	1.64	1.47	-1.55	5.86e-10	2.17e-08	(B) BRAF_wt_CRC
ZNF470	19q13.43	4.95	6.55	1.69	1.27	-1.6	5.48e-10	2.05e-08	(B) BRAF_wt_CRC
LPO	17q22	1.04	2.16	1.12	1.92	-1.12	5.29e-10	1.98e-08	(B) BRAF_wt_CRC
BST2	19p13.11	11.04	9.49	1.62	1.53	1.55	5.09e-10	1.92e-08	(A) BRAF_mut_CRC
COLGALT2	1q25.3	5.78	3.52	2.38	1.89	2.26	5.01e-10	1.9e-08	(A) BRAF_mut_CRC
ZNF503	10q22.2	7.88	8.97	1.14	1.01	-1.09	4.99e-10	1.89e-08	(B) BRAF_wt_CRC
KIAA1549L	11p13	6.69	4.69	2.08	2.1	2	4.8e-10	1.84e-08	(A) BRAF_mut_CRC
ZNF43	19p12	4.8	6.17	1.4	1.8	-1.37	4.6e-10	1.77e-08	(B) BRAF_wt_CRC
AQP12B	2q37.3	2.51	4.13	1.68	1.77	-1.62	4.43e-10	1.72e-08	(B) BRAF_wt_CRC
SRPX2	Xq22.1	7.13	8.66	1.59	1.59	-1.53	4.27e-10	1.66e-08	(B) BRAF_wt_CRC
CCL4	17q12	7.46	6.17	1.34	1.33	1.29	4.02e-10	1.57e-08	(A) BRAF_mut_CRC
ZNF662	3p22.1	3.87	5.18	1.32	1.77	-1.3	3.8e-10	1.51e-08	(B) BRAF_wt_CRC
MOGAT3	7q22.1	6.18	7.94	1.83	1.42	-1.76	3.74e-10	1.49e-08	(B) BRAF_wt_CRC
LYG1	2q11.2	3.85	2.65	1.24	1.2	1.2	3.66e-10	1.46e-08	(A) BRAF_mut_CRC
RNF32-DT	7q36.3	5.96	7.16	1.25	0.97	-1.2	3.6e-10	1.44e-08	(B) BRAF_wt_CRC
PROSER2	10p14	5.93	7.58	1.72	1	-1.65	3.26e-10	1.32e-08	(B) BRAF_wt_CRC
NBPF4	1p13.3	1.55	3.14	1.61	2.16	-1.59	2.98e-10	1.22e-08	(B) BRAF_wt_CRC
TRERF1	6p21.1	8.35	7.32	1.06	1.04	1.03	2.99e-10	1.22e-08	(A) BRAF_mut_CRC
IZUMO2	19q13.33	0.42	1.79	1.13	1.81	-1.37	2.94e-10	1.21e-08	(B) BRAF_wt_CRC
ZNF618	9q32	8.7	7.58	1.14	1.21	1.11	2.82e-10	1.17e-08	(A) BRAF_mut_CRC
SECTM1	17q25.3	9.67	8.16	1.55	1.39	1.51	2.64e-10	1.1e-08	(A) BRAF_mut_CRC
PDE6A	5q32	1.9	3.17	1.28	1.62	-1.26	2.61e-10	1.09e-08	(B) BRAF_wt_CRC
CRB2	9q33.3	4.6	6.33	1.78	1.34	-1.72	2.51e-10	1.06e-08	(B) BRAF_wt_CRC
ISG20	15q26.1	9.05	8.01	1.07	0.92	1.04	2.39e-10	1.01e-08	(A) BRAF_mut_CRC
CTSV	9q22.33	6.75	7.94	1.21	1.26	-1.19	2.34e-10	9.92e-09	(B) BRAF_wt_CRC
HOXD3	2q31.1	3.81	2.77	1.06	1.2	1.04	2.33e-10	9.89e-09	(A) BRAF_mut_CRC
NODAL	10q22.1	1.8	3.06	1.26	1.59	-1.25	2.29e-10	9.75e-09	(B) BRAF_wt_CRC
DPYSL2	8p21.2	11.28	10.27	1.03	0.88	1.01	2.1e-10	9.07e-09	(A) BRAF_mut_CRC
FSCN1	7p22.1	11.05	9.56	1.53	1.26	1.49	2.09e-10	9.06e-09	(A) BRAF_mut_CRC
SCN5A	3p22.2	1.68	2.92	1.23	1.58	-1.23	2.08e-10	9.04e-09	(B) BRAF_wt_CRC
CACNA2D2	3p21.31	4.37	5.72	1.34	1.76	-1.35	1.95e-10	8.59e-09	(B) BRAF_wt_CRC
SLC26A2	5q32	8.94	10.29	1.35	1.76	-1.35	1.96e-10	8.59e-09	(B) BRAF_wt_CRC
MUC12	7q22.1	7.55	10.29	2.79	2.29	-2.74	1.89e-10	8.37e-09	(B) BRAF_wt_CRC
FUZ	19q13.33	5.02	6.53	1.53	1.29	-1.5	1.8e-10	8e-09	(B) BRAF_wt_CRC
RDH12	14q24.1	1.47	2.5	1.03	1.24	-1.03	1.7e-10	7.54e-09	(B) BRAF_wt_CRC
OASL	12q24.31	8.6	7.49	1.13	1.17	1.12	1.67e-10	7.48e-09	(A) BRAF_mut_CRC
CALML3	10p15.1	1.47	3.25	1.79	1.96	-1.78	1.61e-10	7.23e-09	(B) BRAF_wt_CRC
FARP1	13q32.2	9.69	10.75	1.07	0.92	-1.05	1.61e-10	7.23e-09	(B) BRAF_wt_CRC
MEIS2	15q14	6.85	5.39	1.47	1.46	1.46	1.54e-10	7.01e-09	(A) BRAF_mut_CRC
SERPINA10	14q32.13	1.56	3.49	1.91	2.46	-1.92	1.51e-10	6.9e-09	(B) BRAF_wt_CRC
ENO2	12p13.31	9.66	8.41	1.26	1.1	1.25	1.46e-10	6.72e-09	(A) BRAF_mut_CRC
ABAT	16p13.2	7.31	8.71	1.41	1.41	-1.4	1.4e-10	6.46e-09	(B) BRAF_wt_CRC
PCSK1N	Xp11.23	2.17	4.09	1.88	2.62	-1.92	1.36e-10	6.3e-09	(B) BRAF_wt_CRC
SLC39A5	12q13.3	7.37	10.27	2.94	1.53	-2.9	1.33e-10	6.17e-09	(B) BRAF_wt_CRC
GABRP	5q35.1	7.03	4.56	2.47	2.51	2.47	1.28e-10	5.96e-09	(A) BRAF_mut_CRC
SERPINA7	Xq22.3	0.71	2.5	1.45	2.25	-1.79	1.26e-10	5.87e-09	(B) BRAF_wt_CRC
ADAM32	8p11.22	2.48	4.42	1.95	1.77	-1.94	1.24e-10	5.83e-09	(B) BRAF_wt_CRC
LYZ	12q15	14.31	12.51	1.78	2.04	1.8	1.21e-10	5.7e-09	(A) BRAF_mut_CRC
PNPLA1	6p21.31	1.89	3.27	1.37	1.58	-1.38	1.2e-10	5.65e-09	(B) BRAF_wt_CRC
ZMYND15	17p13.2	6.65	5.5	1.15	1	1.15	1.15e-10	5.46e-09	(A) BRAF_mut_CRC
C1ORF105	1q24.3	0.67	1.76	0.88	1.33	-1.09	1.07e-10	5.18e-09	(B) BRAF_wt_CRC
NEUROG2	4q25	0.5	1.68	1.11	2	-1.18	9.84e-11	4.81e-09	(B) BRAF_wt_CRC
PLK2	5q11.2	9.66	8.51	1.15	0.94	1.15	9.25e-11	4.56e-09	(A) BRAF_mut_CRC
F7	13q34	1.82	3.65	1.79	2.26	-1.83	8.59e-11	4.28e-09	(B) BRAF_wt_CRC
PLAAT4	11q12.3	9.72	8.22	1.49	1.38	1.51	8.55e-11	4.27e-09	(A) BRAF_mut_CRC
NALF2	Xq13.1	2.2	4.74	2.5	2.78	-2.54	8.43e-11	4.23e-09	(B) BRAF_wt_CRC
SMTNL2	17p13.2	2.76	4.15	1.34	1.94	-1.39	8.24e-11	4.15e-09	(B) BRAF_wt_CRC
CTSE	1q32.1	9.83	6.9	2.87	3.28	2.93	7.37e-11	3.75e-09	(A) BRAF_mut_CRC
APCDD1	18p11.22	8.25	9.99	1.71	1.81	-1.75	7.17e-11	3.69e-09	(B) BRAF_wt_CRC
HUNK	21q22.11	6.9	9.06	2.15	1.67	-2.17	7.2e-11	3.69e-09	(B) BRAF_wt_CRC
ANO9	11p15.5	9.69	10.81	1.1	1.02	-1.12	7.02e-11	3.63e-09	(B) BRAF_wt_CRC
ACE2	Xp22.2	6.62	9.11	2.46	2.17	-2.5	6.61e-11	3.44e-09	(B) BRAF_wt_CRC
FOXD2	1p33	6.93	7.94	0.98	1.11	-1.01	5.19e-11	2.76e-09	(B) BRAF_wt_CRC
PTP4A3	8q24.3	8.73	9.91	1.14	1.23	-1.18	4.51e-11	2.42e-09	(B) BRAF_wt_CRC
RASL11A	13q12.2	7.83	9.03	1.15	1.25	-1.19	4.46e-11	2.4e-09	(B) BRAF_wt_CRC
EPDR1	7p14.1	7.51	9.22	1.66	1.29	-1.71	4.25e-11	2.3e-09	(B) BRAF_wt_CRC
GRAMD1B	11q24.1	6.09	4.27	1.78	1.44	1.82	4.19e-11	2.28e-09	(A) BRAF_mut_CRC
IGF2BP3	7p15.3	7.04	5.01	1.93	2.6	2.03	4.04e-11	2.21e-09	(A) BRAF_mut_CRC
VNN2	6q23.2	6.23	4.26	1.92	1.76	1.98	4.02e-11	2.21e-09	(A) BRAF_mut_CRC
SERPINA6	14q32.13	1.97	4.11	2.06	2.36	-2.14	3.81e-11	2.1e-09	(B) BRAF_wt_CRC
OSR2	8q22.2	7.28	6.06	1.16	1.45	1.21	3.5e-11	1.94e-09	(A) BRAF_mut_CRC
GPR143	Xp22.2	3.87	6.36	2.4	2.19	-2.49	3.36e-11	1.89e-09	(B) BRAF_wt_CRC
GSPT2	Xp11.22	6.08	7.93	1.79	1.51	-1.85	3.1e-11	1.76e-09	(B) BRAF_wt_CRC
LRIT2	10q23.1	1.53	3.28	1.67	1.74	-1.74	3.12e-11	1.76e-09	(B) BRAF_wt_CRC
ARID3A	19p13.3	7	8.24	1.19	1.17	-1.24	2.87e-11	1.64e-09	(B) BRAF_wt_CRC
REN	1q32.1	1.71	3.48	1.67	2.22	-1.77	2.89e-11	1.64e-09	(B) BRAF_wt_CRC
DNAH2	17p13.1	7.24	5.43	1.74	1.44	1.81	2.77e-11	1.58e-09	(A) BRAF_mut_CRC
SHISA9	16p13.12	1.67	3.39	1.58	2.68	-1.72	2.77e-11	1.58e-09	(B) BRAF_wt_CRC
MAP1LC3A	20q11.22	7.67	8.73	1.02	0.78	-1.06	2.69e-11	1.57e-09	(B) BRAF_wt_CRC
ONECUT2	18q21.31	7.23	5.74	1.42	1.59	1.49	2.6e-11	1.52e-09	(A) BRAF_mut_CRC
CHRFAM7A	15q13.2	5.53	3.72	1.72	1.69	1.81	2.22e-11	1.32e-09	(A) BRAF_mut_CRC
PIK3AP1	10q24.1	9.82	8.67	1.09	1.11	1.15	2.23e-11	1.32e-09	(A) BRAF_mut_CRC
AMT	3p21.31	5.81	7.49	1.6	1.5	-1.68	2.09e-11	1.25e-09	(B) BRAF_wt_CRC
NFATC1	18q23	7.74	6.32	1.35	1.19	1.42	1.88e-11	1.15e-09	(A) BRAF_mut_CRC
ADRB1	10q25.3	4.9	3.31	1.5	1.54	1.59	1.83e-11	1.12e-09	(A) BRAF_mut_CRC
GPR160	3q26.2	9.84	11.05	1.15	1.01	-1.21	1.75e-11	1.08e-09	(B) BRAF_wt_CRC
DRD2	11q23.2	2.38	4.51	1.98	2.52	-2.13	1.73e-11	1.07e-09	(B) BRAF_wt_CRC
SLC35D3	6q23.3	3.09	5.59	2.35	2.37	-2.5	1.7e-11	1.06e-09	(B) BRAF_wt_CRC
SLC38A4	12q13.11	3.12	5.12	1.88	2.17	-2	1.69e-11	1.05e-09	(B) BRAF_wt_CRC
SLC19A3	2q36.3	4.45	6.97	2.39	1.85	-2.52	1.55e-11	9.74e-10	(B) BRAF_wt_CRC
SPATA25	20q13.12	2.49	3.85	1.27	1.23	-1.35	1.54e-11	9.69e-10	(B) BRAF_wt_CRC
EREG	4q13.3	6.46	9.28	2.65	2.42	-2.82	1.38e-11	8.81e-10	(B) BRAF_wt_CRC
TMEM176A	7q36.1	10.23	11.64	1.32	1.21	-1.41	1.31e-11	8.37e-10	(B) BRAF_wt_CRC
LCN12	9q34.3	3.79	5.37	1.48	1.44	-1.58	1.28e-11	8.23e-10	(B) BRAF_wt_CRC
MLH1	3p22.2	7.41	8.98	1.48	0.81	-1.57	1.28e-11	8.23e-10	(B) BRAF_wt_CRC
CDHR1	10q23.1	6.49	10.11	3.41	2.15	-3.62	1.2e-11	7.84e-10	(B) BRAF_wt_CRC
GFI1	1p22.1	6.9	5.42	1.37	1.41	1.48	9.65e-12	6.4e-10	(A) BRAF_mut_CRC
FBXL16	16p13.3	7.89	6.26	1.5	1.56	1.62	8.53e-12	5.69e-10	(A) BRAF_mut_CRC
CEACAM8	19q13.2	1.01	2.34	1.22	1.56	-1.33	8.08e-12	5.43e-10	(B) BRAF_wt_CRC
DLX6	7q21.3	1.06	3.02	1.78	2.32	-1.96	8.09e-12	5.43e-10	(B) BRAF_wt_CRC
TSPY26P	20q11.21	2.43	3.7	1.17	1.18	-1.27	7.91e-12	5.39e-10	(B) BRAF_wt_CRC
BEX2	Xq22.2	2.89	5.25	2.16	2.38	-2.35	7.87e-12	5.38e-10	(B) BRAF_wt_CRC
SLC38A3	3p21.31	1.04	2.61	1.42	2.09	-1.57	7.3e-12	5.02e-10	(B) BRAF_wt_CRC
HOXC5	12q13.13	3.31	1.36	1.8	1.51	1.95	6.86e-12	4.74e-10	(A) BRAF_mut_CRC
KLF7	2q33.3	4.82	6.35	1.41	0.9	-1.52	6.55e-12	4.55e-10	(B) BRAF_wt_CRC
SLC23A1	5q31.2	2.84	4.27	1.3	1.61	-1.43	6.56e-12	4.55e-10	(B) BRAF_wt_CRC
ANXA2R	5p12	5.36	4.34	0.93	0.92	1.02	6.2e-12	4.36e-10	(A) BRAF_mut_CRC
SOX1	13q34	0.85	3.36	1.87	2.85	-2.5	6.1e-12	4.32e-10	(B) BRAF_wt_CRC
ATP9A	20q13.2	10.96	12.04	0.99	0.9	-1.08	5.91e-12	4.2e-10	(B) BRAF_wt_CRC
SERP2	13q14.11	3.21	4.98	1.61	1.82	-1.77	5.83e-12	4.17e-10	(B) BRAF_wt_CRC
CEBPA	19q13.11	9.49	10.67	1.08	0.92	-1.18	5.77e-12	4.14e-10	(B) BRAF_wt_CRC
KHDRBS3	8q24.23	5.81	7.84	1.86	1.16	-2.02	5.72e-12	4.12e-10	(B) BRAF_wt_CRC
NKD1	16q12.1	6.72	8.91	1.99	2.05	-2.18	5.57e-12	4.04e-10	(B) BRAF_wt_CRC
PAH	12q23.2	1.74	4.27	2.3	2.63	-2.53	5.14e-12	3.76e-10	(B) BRAF_wt_CRC
HPSE	4q21.23	7.67	6.49	1.08	1	1.18	5.05e-12	3.72e-10	(A) BRAF_mut_CRC
PAX9	14q13.3	6.05	4.46	1.43	1.9	1.59	5.01e-12	3.7e-10	(A) BRAF_mut_CRC
ARSJ	4q26	8.08	6.87	1.08	1.49	1.2	4.78e-12	3.55e-10	(A) BRAF_mut_CRC
CCNB3	Xp11.22	3.47	2.22	1.14	1.11	1.26	4.65e-12	3.47e-10	(A) BRAF_mut_CRC
EPM2AIP1	3p22.2	7.05	8.65	1.47	0.94	-1.6	4.63e-12	3.47e-10	(B) BRAF_wt_CRC
RIPPLY3	21q22.13	1.82	3.84	1.83	1.88	-2.02	4.48e-12	3.4e-10	(B) BRAF_wt_CRC
CKMT2	5q14.1	2.45	5.72	2.97	3.09	-3.27	4.38e-12	3.34e-10	(B) BRAF_wt_CRC
UMODL1	21q22.3	1.61	3.34	1.56	1.85	-1.73	4.26e-12	3.26e-10	(B) BRAF_wt_CRC
TRPV6	7q34	4.31	1.41	2.65	1.73	2.9	4.21e-12	3.24e-10	(A) BRAF_mut_CRC
NHLRC1	6p22.3	3.91	6	1.91	1.24	-2.09	4.19e-12	3.23e-10	(B) BRAF_wt_CRC
TRPM6	9q21.13	3.71	6.18	2.24	1.92	-2.47	3.74e-12	2.9e-10	(B) BRAF_wt_CRC
NBPF6	1p13.3	0.64	2.13	1.29	2.19	-1.48	3.6e-12	2.79e-10	(B) BRAF_wt_CRC
CCDC68	18q21.2	8.69	7.45	1.11	1.2	1.24	3.53e-12	2.77e-10	(A) BRAF_mut_CRC
FADS6	17q25.1	0.68	2.23	1.35	2.16	-1.55	3.34e-12	2.64e-10	(B) BRAF_wt_CRC
MTCL1	18p11.22	8.62	7.27	1.2	1.42	1.35	2.86e-12	2.33e-10	(A) BRAF_mut_CRC
PLLP	16q13	8.79	7.31	1.33	1.38	1.48	2.79e-12	2.29e-10	(A) BRAF_mut_CRC
ENGASE	17q25.3	9.41	10.68	1.14	0.93	-1.27	2.37e-12	1.97e-10	(B) BRAF_wt_CRC
DNAAF3	19q13.42	5.69	3.92	1.58	1.5	1.77	2.3e-12	1.92e-10	(A) BRAF_mut_CRC
FOXD4L1	2q14.1	3.16	2.06	0.98	0.97	1.1	1.93e-12	1.63e-10	(A) BRAF_mut_CRC
LRRC43	12q24.31	1.55	2.94	1.23	1.32	-1.4	1.79e-12	1.52e-10	(B) BRAF_wt_CRC
HSPA4L	4q28.1	8	6.32	1.47	1.83	1.68	1.62e-12	1.38e-10	(A) BRAF_mut_CRC
VWA5B1	1p36.12	0.54	1.76	0.97	2.25	-1.21	1.59e-12	1.36e-10	(B) BRAF_wt_CRC
ENPP3	6q23.2	3.79	6.86	2.7	2.67	-3.06	1.56e-12	1.35e-10	(B) BRAF_wt_CRC
PLCB4	20p12.3-p12.2	9.09	11.01	1.69	1.66	-1.92	1.56e-12	1.35e-10	(B) BRAF_wt_CRC
LRRC2	3p21.31	4.41	6.55	1.89	1.49	-2.14	1.5e-12	1.31e-10	(B) BRAF_wt_CRC
NAALADL2	3q26.31	5.58	7.41	1.62	1.26	-1.83	1.42e-12	1.25e-10	(B) BRAF_wt_CRC
CWH43	4p11	1.54	3.98	2.13	2.59	-2.44	1.32e-12	1.18e-10	(B) BRAF_wt_CRC
PTPRO	12p12.3	6.84	9.38	2.23	1.94	-2.53	1.3e-12	1.16e-10	(B) BRAF_wt_CRC
ASCL2	11p15.5	8.43	10.72	2.01	1.64	-2.28	1.27e-12	1.14e-10	(B) BRAF_wt_CRC
AMACR	5p13.2	9.34	10.49	1.01	1.03	-1.16	1.23e-12	1.11e-10	(B) BRAF_wt_CRC
FAM83C	20q11.22	0.59	1.76	0.99	1.64	-1.17	1.11e-12	1.02e-10	(B) BRAF_wt_CRC
TRIM54	2p23.3	1.74	3.94	1.89	2.67	-2.2	1.06e-12	9.83e-11	(B) BRAF_wt_CRC
SEMA5A	5p15.31	8.4	10.06	1.46	1.03	-1.66	1.04e-12	9.71e-11	(B) BRAF_wt_CRC
AIFM3	22q11.21	6.32	8.75	2.13	1.49	-2.43	9.06e-13	8.58e-11	(B) BRAF_wt_CRC
RPL10L	14q21.2	0.65	1.86	1.04	1.34	-1.21	8.51e-13	8.1e-11	(B) BRAF_wt_CRC
SATB2	2q33.1	9.4	10.89	1.29	1.2	-1.49	7.41e-13	7.12e-11	(B) BRAF_wt_CRC
AKNAD1	1p13.3	0.98	2.24	1.08	1.35	-1.26	6.82e-13	6.62e-11	(B) BRAF_wt_CRC
BARX2	11q24.3	7.58	5.67	1.64	1.9	1.91	6.71e-13	6.55e-11	(A) BRAF_mut_CRC
TRIM69	15q15-q21	3.99	2.73	1.09	1.03	1.26	6.62e-13	6.49e-11	(A) BRAF_mut_CRC
SESN1	6q21	8.88	10.04	0.99	1.22	-1.15	6.34e-13	6.28e-11	(B) BRAF_wt_CRC
TDGF1	3p21.31	6.15	9.08	2.54	1.78	-2.93	6.1e-13	6.09e-11	(B) BRAF_wt_CRC
HOXC4	12q13.13	4.52	2.54	1.71	1.61	1.98	5.76e-13	5.82e-11	(A) BRAF_mut_CRC
REG4	1p12	13.08	9.56	2.99	3.88	3.52	5.35e-13	5.43e-11	(A) BRAF_mut_CRC
COL9A1	6q13	3.05	5.52	2.12	2.11	-2.47	5.28e-13	5.39e-11	(B) BRAF_wt_CRC
KRT23	17q21.2	5.6	8.82	2.76	2.91	-3.22	5.2e-13	5.33e-11	(B) BRAF_wt_CRC
KIR2DL4	19q13.42	3.28	1.56	1.48	1.29	1.72	5.09e-13	5.25e-11	(A) BRAF_mut_CRC
RIMBP3	22q11.21	5.03	3.68	1.16	1.25	1.35	4.89e-13	5.06e-11	(A) BRAF_mut_CRC
IGSF22	11p15.1	2.06	3.67	1.37	1.39	-1.61	4.7e-13	4.92e-11	(B) BRAF_wt_CRC
PKLR	1q22	2.13	4.82	2.29	2.56	-2.69	4.48e-13	4.74e-11	(B) BRAF_wt_CRC
HOXC8	12q13.13	3.48	1.51	1.68	1.65	1.97	4.36e-13	4.64e-11	(A) BRAF_mut_CRC
ULBP2	6q25.1	6.21	4.34	1.6	1.42	1.88	4.27e-13	4.57e-11	(A) BRAF_mut_CRC
LINC01555	1p22.3	1.91	3.65	1.48	1.58	-1.74	4.15e-13	4.47e-11	(B) BRAF_wt_CRC
ZIC2	13q32.3	7.12	4.12	2.54	3.03	3.01	3.52e-13	3.8e-11	(A) BRAF_mut_CRC
TEKT5	16p13.13	0.91	1.99	0.89	1.49	-1.08	3.33e-13	3.64e-11	(B) BRAF_wt_CRC
LINC00654	20p12.3	4.1	5.78	1.41	1.68	-1.68	3.29e-13	3.61e-11	(B) BRAF_wt_CRC
TRIB2	2p24.3	9.74	8.37	1.16	1.01	1.37	2.42e-13	2.75e-11	(A) BRAF_mut_CRC
GPR15LG	10q23.1	5.72	9.84	3.46	2.11	-4.11	2.21e-13	2.55e-11	(B) BRAF_wt_CRC
PCDH20	13q21.2	2.92	5.6	2.24	2.37	-2.68	2.16e-13	2.55e-11	(B) BRAF_wt_CRC
SATB2-AS1	2q33.1	2.56	6.29	2.58	2.62	-3.72	2.19e-13	2.55e-11	(B) BRAF_wt_CRC
EMX1	2p13.2	4.46	1.7	2.29	1.93	2.76	1.45e-13	1.78e-11	(A) BRAF_mut_CRC
TH	11p15.5	1.55	3.63	1.72	1.73	-2.08	1.29e-13	1.61e-11	(B) BRAF_wt_CRC
NANOS3	19p13.12	2.23	4	1.45	1.96	-1.77	1.26e-13	1.58e-11	(B) BRAF_wt_CRC
R3HDML	20q13.12	1.76	3.24	1.22	1.32	-1.48	1.25e-13	1.58e-11	(B) BRAF_wt_CRC
RAB32	6q24.3	8.04	9.48	1.2	0.85	-1.45	1.25e-13	1.58e-11	(B) BRAF_wt_CRC
VANGL2	1q23.2	6.24	8.23	1.62	1.71	-1.99	8.43e-14	1.09e-11	(B) BRAF_wt_CRC
ISM2	14q24.3	1.46	3.78	1.86	2.37	-2.32	5.1e-14	6.76e-12	(B) BRAF_wt_CRC
CAB39L	13q14.2	6.95	8.59	1.32	1.34	-1.64	4.78e-14	6.43e-12	(B) BRAF_wt_CRC
PLA2G12B	10q22.1	1.73	4.56	2.27	2.85	-2.83	4.73e-14	6.4e-12	(B) BRAF_wt_CRC
CTTNBP2	7q31.31	4.87	7.43	2.06	1.63	-2.55	4.52e-14	6.2e-12	(B) BRAF_wt_CRC
C10ORF67	10p12.2	0.47	1.48	0.78	1.34	-1.01	3.56e-14	4.99e-12	(B) BRAF_wt_CRC
FREM2	13q13.3	2.38	5.46	2.46	2.66	-3.08	3.53e-14	4.99e-12	(B) BRAF_wt_CRC
ERP27	12p12.3	4.06	6.11	1.63	2.06	-2.05	3.38e-14	4.87e-12	(B) BRAF_wt_CRC
SPACA3	17q11.2	0.85	2.64	1.42	1.95	-1.79	3.37e-14	4.87e-12	(B) BRAF_wt_CRC
TG	8q24.22	4.23	6.65	1.94	1.98	-2.42	3.4e-14	4.87e-12	(B) BRAF_wt_CRC
PNPLA3	22q13.31	4.95	2.72	1.78	1.97	2.24	2.9e-14	4.28e-12	(A) BRAF_mut_CRC
PRDM8	4q21.21	6.68	4.72	1.56	1.44	1.96	2.82e-14	4.25e-12	(A) BRAF_mut_CRC
SHROOM4	Xp11.22	7.36	8.88	1.22	1.04	-1.52	2.87e-14	4.25e-12	(B) BRAF_wt_CRC
SLC13A3	20q13.12	3.22	5.65	1.92	2.55	-2.43	2.86e-14	4.25e-12	(B) BRAF_wt_CRC
PTPRD	9p24.1-p23	6.02	9.03	2.39	1.78	-3	2.63e-14	3.99e-12	(B) BRAF_wt_CRC
HOXC9	12q13.13	3.55	1.61	1.54	1.56	1.94	2.56e-14	3.94e-12	(A) BRAF_mut_CRC
MCMDC2	8q13.1	3.86	5.34	1.17	1.27	-1.48	2.27e-14	3.61e-12	(B) BRAF_wt_CRC
OSR1	2p24.1	4.99	3.03	1.55	1.78	1.96	2.29e-14	3.61e-12	(A) BRAF_mut_CRC
ELAVL2	9p21.3	1.32	3.33	1.58	2.17	-2.02	2.17e-14	3.5e-12	(B) BRAF_wt_CRC
ACSL6	5q31.1	3.36	6.79	2.72	2.35	-3.43	2.14e-14	3.48e-12	(B) BRAF_wt_CRC
CPNE1	20q11.22	10.98	12.06	0.85	0.91	-1.08	1.96e-14	3.24e-12	(B) BRAF_wt_CRC
LRRC36	16q22.1	3.33	5.46	1.68	1.56	-2.13	1.97e-14	3.24e-12	(B) BRAF_wt_CRC
RNF43	17q22	10.82	12.49	1.31	1.01	-1.67	1.66e-14	2.78e-12	(B) BRAF_wt_CRC
UBASH3B	11q24.1	7.78	6.32	1.15	1.24	1.46	1.64e-14	2.76e-12	(A) BRAF_mut_CRC
NPFFR1	10q22.1	0.9	2.02	0.87	1.23	-1.12	1.6e-14	2.72e-12	(B) BRAF_wt_CRC
TRNP1	1p36.11	8.35	6.28	1.62	1.61	2.06	1.48e-14	2.54e-12	(A) BRAF_mut_CRC
EYA1	8q13.3	1.52	3.17	1.25	2.35	-1.65	1.39e-14	2.45e-12	(B) BRAF_wt_CRC
GGH	8q12.3	10.01	11.39	1.08	1.13	-1.38	1.28e-14	2.28e-12	(B) BRAF_wt_CRC
SLC13A2	17q11.2	2.45	5.61	2.47	2.63	-3.16	1.29e-14	2.28e-12	(B) BRAF_wt_CRC
DLX6-AS1	7q21.3	0.65	2.25	1.23	1.94	-1.6	1.17e-14	2.15e-12	(B) BRAF_wt_CRC
VAV3	1p13.3	7.8	10.59	2.18	1.4	-2.8	1.16e-14	2.15e-12	(B) BRAF_wt_CRC
AXIN2	17q24.1	9.6	11.71	1.65	1.23	-2.12	1.05e-14	1.97e-12	(B) BRAF_wt_CRC
ALOXE3	17p13.1	3.27	1.43	1.43	1.23	1.83	9.49e-15	1.8e-12	(A) BRAF_mut_CRC
MAGEA11	Xq28	0.44	1.98	1.06	2.81	-1.53	8.35e-15	1.61e-12	(B) BRAF_wt_CRC
QPRT	16p11.2	7.29	9.96	2.06	1.74	-2.66	8.23e-15	1.6e-12	(B) BRAF_wt_CRC
OGDHL	10q11.23	1.7	4.09	1.84	2.26	-2.39	7.02e-15	1.4e-12	(B) BRAF_wt_CRC
RIIAD1	1q21.3	0.91	2.51	1.21	1.93	-1.61	6.8e-15	1.38e-12	(B) BRAF_wt_CRC
RUBCNL	13q14.13	7.77	10.38	2.01	1.66	-2.61	6.11e-15	1.27e-12	(B) BRAF_wt_CRC
CEL	9q34.13	4.52	8.15	2.78	2.89	-3.63	5.85e-15	1.23e-12	(B) BRAF_wt_CRC
GUSBP5	4q31.21	1.47	3.27	1.38	1.25	-1.8	5.64e-15	1.19e-12	(B) BRAF_wt_CRC
TDGF1P3	Xq23	3.4	6.01	1.99	1.63	-2.61	4.45e-15	9.51e-13	(B) BRAF_wt_CRC
ELF5	11p13	1.08	3.1	1.45	3.12	-2.01	3.92e-15	8.57e-13	(B) BRAF_wt_CRC
RNLS	10q23.31	4.18	6.61	1.85	1.33	-2.44	3.84e-15	8.48e-13	(B) BRAF_wt_CRC
MTERF1	7q21.2	5.14	7.11	1.5	1.33	-1.97	3.6e-15	8.06e-13	(B) BRAF_wt_CRC
MYBPHL	1p13.3	0.5	1.62	0.75	2.07	-1.12	3.61e-15	8.06e-13	(B) BRAF_wt_CRC
SLC1A7	1p32.3	3.42	5.84	1.83	2.34	-2.42	3.57e-15	8.06e-13	(B) BRAF_wt_CRC
SLC39A2	14q11.2	1.49	4.21	2.01	3.08	-2.72	2.21e-15	5.37e-13	(B) BRAF_wt_CRC
TNNT1	19q13.42	6.48	3.09	2.54	2.41	3.39	2.16e-15	5.31e-13	(A) BRAF_mut_CRC
RNF125	18q12.1	8.46	7.1	1.02	1.18	1.36	1.93e-15	4.87e-13	(A) BRAF_mut_CRC
ETV5	3q27.2	9.31	7.84	1.1	1.12	1.47	1.84e-15	4.68e-13	(A) BRAF_mut_CRC
TSPAN6	Xq22.1	10.22	11.54	0.99	0.87	-1.32	1.73e-15	4.47e-13	(B) BRAF_wt_CRC
GAD1	2q31.1	6.38	4.28	1.55	2.09	2.11	1.37e-15	3.59e-13	(A) BRAF_mut_CRC
POU5F1B	8q24.21	4.7	6.79	1.54	1.57	-2.09	1.11e-15	2.93e-13	(B) BRAF_wt_CRC
DAPK1	9q21.33	9.48	7.71	1.3	1.43	1.77	1.05e-15	2.82e-13	(A) BRAF_mut_CRC
ZSWIM3	20q13.12	6.42	7.55	0.83	0.78	-1.13	1.03e-15	2.81e-13	(B) BRAF_wt_CRC
FITM2	20q13.12	5.89	6.89	0.73	0.94	-1	9.02e-16	2.56e-13	(B) BRAF_wt_CRC
SLC6A4	17q11.2	1.66	4.45	2.04	2.65	-2.79	8.24e-16	2.38e-13	(B) BRAF_wt_CRC
OTX1	2p15	5.68	4.3	0.99	1.69	1.38	8.05e-16	2.35e-13	(A) BRAF_mut_CRC
PRR15	7p14.3	9.73	11.01	0.94	0.95	-1.28	7.09e-16	2.11e-13	(B) BRAF_wt_CRC
ADGRG6	6q24.2	9.94	8.2	1.26	1.44	1.73	6.21e-16	1.9e-13	(A) BRAF_mut_CRC
CALCA	11p15.2	0.78	2.82	1.47	2.26	-2.04	5.89e-16	1.83e-13	(B) BRAF_wt_CRC
HOXD8	2q31.1	7.3	6.03	0.91	1.33	1.27	4.54e-16	1.46e-13	(A) BRAF_mut_CRC
DLX3	17q21.33	1.02	3.41	1.71	2.38	-2.39	3.49e-16	1.14e-13	(B) BRAF_wt_CRC
CPN1	10q24.2	0.62	2.39	1.24	2.23	-1.77	2.68e-16	8.87e-14	(B) BRAF_wt_CRC
ASPHD2	22q12.1	8.51	7.21	0.93	0.97	1.31	2.5e-16	8.44e-14	(A) BRAF_mut_CRC
ZIC5	13q32.3	6.34	2.86	2.46	2.89	3.48	1.49e-16	5.48e-14	(A) BRAF_mut_CRC
RPS6KA6	Xq21.1	1.77	4.64	2.02	1.9	-2.87	1.28e-16	4.79e-14	(B) BRAF_wt_CRC
GRM8	7q31.33	3.99	7.05	2.13	2.22	-3.06	7.43e-17	3.14e-14	(B) BRAF_wt_CRC
GLRA2	Xp22.2	1.2	3.41	1.52	2.53	-2.21	5.98e-17	2.64e-14	(B) BRAF_wt_CRC
TMEM252	9q21.11	1.06	3.45	1.64	2.46	-2.39	5.44e-17	2.46e-14	(B) BRAF_wt_CRC
TNNC2	20q13.12	2.96	6.14	2.19	2.1	-3.19	4.31e-17	1.99e-14	(B) BRAF_wt_CRC
RBP2	3q23	1.95	5.18	2.22	2.5	-3.23	4.09e-17	1.94e-14	(B) BRAF_wt_CRC
TRIM7	5q35.3	7.95	5.21	1.86	1.88	2.74	2.73e-17	1.32e-14	(A) BRAF_mut_CRC
WIF1	12q14.3	0.79	2.94	1.39	3.07	-2.15	1.9e-17	9.93e-15	(B) BRAF_wt_CRC
USP18	22q11.2	8.64	7.37	0.86	1.05	1.27	1.6e-17	8.86e-15	(A) BRAF_mut_CRC
HOXC6	12q13.13	5.87	2.74	2.09	2.25	3.14	8.66e-18	5.22e-15	(A) BRAF_mut_CRC
COL2A1	12q13.11	0.99	2.55	0.99	2	-1.56	2.68e-18	1.78e-15	(B) BRAF_wt_CRC
RAB27B	18q21.2	6.43	4.3	1.35	1.77	2.13	8.16e-19	5.6e-16	(A) BRAF_mut_CRC
SLC22A11	11q13.1	1.51	4.63	1.96	2.27	-3.12	4.99e-19	3.54e-16	(B) BRAF_wt_CRC
SYN3	22q12.3	1.84	4.23	1.5	2.29	-2.39	4.64e-19	3.42e-16	(B) BRAF_wt_CRC
DUSP4	8p12	9.96	7.61	1.47	1.67	2.35	4.39e-19	3.36e-16	(A) BRAF_mut_CRC
GNG4	1q42.3	4.87	8.54	2.3	2.62	-3.67	4.21e-19	3.35e-16	(B) BRAF_wt_CRC
KCTD1	18q11.2	7.71	6.39	0.83	1.01	1.32	3.97e-19	3.29e-16	(A) BRAF_mut_CRC
MYRF	11q12.2	10.56	8.91	1.03	1.63	1.66	3.42e-19	2.96e-16	(A) BRAF_mut_CRC
MAP7D2	Xp22.12	2.83	5.93	1.93	2.97	-3.1	2.75e-19	2.48e-16	(B) BRAF_wt_CRC
ADGB	6q24.3	0.28	1.46	0.73	1.25	-1.18	1.69e-19	1.69e-16	(B) BRAF_wt_CRC
FOXD1	5q13.2	6.99	3.66	1.99	2.37	3.33	3.44e-20	3.8e-17	(A) BRAF_mut_CRC
PTF1A	10p12.2	0.06	1.06	0.27	1.69	-1.01	2.11e-20	2.62e-17	(B) BRAF_wt_CRC
SLC30A2	1p36.11	1.3	4.46	1.86	2.33	-3.16	1.73e-20	2.29e-17	(B) BRAF_wt_CRC
TFAP2A	6p24.3	7.71	5.35	1.37	1.91	2.36	5.12e-21	8.49e-18	(A) BRAF_mut_CRC
C10ORF82	10q25.3	1.05	3.76	1.55	2.23	-2.71	2.89e-21	5.26e-18	(B) BRAF_wt_CRC
KNG1	3q27.3	0.77	2.67	1.07	1.94	-1.9	1.07e-21	2.36e-18	(B) BRAF_wt_CRC
CELP	9q34.13	1.91	5.92	2.24	2.58	-4.01	8.48e-22	2.11e-18	(B) BRAF_wt_CRC
LY6G6E	6p21.33	0.68	2.59	1.07	1.64	-1.91	7.33e-22	2.08e-18	(B) BRAF_wt_CRC
POFUT1	20q11.21	10.78	11.88	0.58	0.8	-1.1	2.37e-23	7.87e-20	(B) BRAF_wt_CRC
PLAGL2	20q11.21	9.86	11.08	0.64	0.89	-1.22	8.48e-24	3.37e-20	(B) BRAF_wt_CRC
ARHGAP10	4q31.23	7.87	6.45	0.73	1.3	1.42	3.22e-24	1.6e-20	(A) BRAF_mut_CRC
FAM184B	4p15.32-p15.31	0.53	2.16	0.81	1.87	-1.63	4.61e-25	3.05e-21	(B) BRAF_wt_CRC
LY6G6F	6p21.33	0.46	2.1	0.77	1.4	-1.64	2.44e-27	2.42e-23	(B) BRAF_wt_CRC
LY6G6D	6p21.33	1.44	6.91	2.31	3.21	-5.47	1.08e-29	2.15e-25	(B) BRAF_wt_CRC
